# Supplementary material for: A cross-sectional comparison of gut metagenomes between dairy workers and community controls
Source: BMC Genomics. 2024 Jul 20;25:708. doi: 10.1186/s12864-024-10562-1 (PMC11626760; doi:10.1186/s12864-024-10562-1)
Supplement: Supplementary file 1 — Supplementary Material 1. [file 12864_2024_10562_MOESM1_ESM.xlsx]

## Sheet: Table S1
Supplementary Table S1: Statistics summary of filtered sequencing data from metagenomics processing.
sample_id	group	number of pairs analyzed	total pairs passed	total reads pass	total pairs filtered	total pairs passed (percent of all pairs)	host read pairs filtered	percent host reads	total pairs after host removal	total reads after host removal	number of contigs	shortest contig length	longest contig length	num genes (prodigal)
C1	community	26513204	23467500	46935000	3045704	88.51	589	0.00222153	23466911	46933822	59541	1000	461840	258915
C2	community	30480580	26898538	53797076	3582042	88.25	4725	0.0155017	26893813	53787626	47895	1000	863095	223043
C3	community	29942131	26759006	53518012	3183125	89.37	1303	0.00435173	26757703	53515406	53319	1000	403009	227600
C4	community	25262104	22520452	45040904	2741652	89.15	838	0.00331722	22519614	45039228	62331	1000	500510	233852
C5	community	28375384	25754487	51508974	2620897	90.76	643	0.00226605	25753844	51507688	56362	1000	509312	214739
C6	community	22302102	19619459	39238918	2682643	87.97	98	0.00043942	19619361	39238722	72361	1000	368774	282080
D1	dairy	23993557	21018123	42036246	2975434	87.6	167	0.00069602	21017956	42035912	71466	1000	401847	282901
D2	dairy	19736275	17204564	34409128	2531711	87.17	534	0.00270568	17204030	34408060	38523	1000	512717	166791
D3	dairy	23637209	20890481	41780962	2746728	88.38	298	0.00126072	20890183	41780366	24316	1000	772412	110555
D4	dairy	19562229	17155682	34311364	2406547	87.7	393	0.00200897	17155289	34310578	41668	1000	674500	173304
D5	dairy	23989230	21427989	42855978	2561241	89.32	2498	0.010413	21425491	42850982	31076	1000	317951	143979
D6	dairy	22233110	19467421	38934842	2765689	87.56	2917	0.0131201	19464504	38929008	41061	1000	871959	187739
D7	dairy	22129067	19600854	39201708	2528213	88.58	452	0.00204256	19600402	39200804	58710	1000	533999	240417
D8	dairy	18687775	16184262	32368524	2503513	86.6	316	0.00169095	16183946	32367892	46991	1000	345452	188202
D9	dairy	20513598	17851455	35702910	2662143	87.02	155	0.000755596	17851300	35702600	57130	1000	311473	229823
D10	dairy	33675630	30121606	60243212	3554024	89.45	409	0.00121453	30121197	60242394	22957	1000	659826	90319

## Sheet: Table S2
Supplementary Table S2: radEmu phylum-level results comparing dairy workers with community controls.
covariate	category	category_num	estimate	se	lower	upper	score_stat	pval	qvalues
dairydairy	k__Bacteria|p__Actinobacteria	3	1.09573	0.716148	-0.30789	2.49936	2.85057	0.0913418	0.342283
dairydairy	k__Bacteria|p__Bacteroidetes	2	1.65981	0.957525	-0.216903	3.53652	2.24124	0.134373	0.342283
dairydairy	k__Bacteria|p__Spirochaetes	7	-12.7889	1.07906	-14.9039	-10.674	1.77871	0.182308	0.342283
dairydairy	k__Bacteria|p__Synergistetes	8	-9.83568	0.954764	-11.707	-7.96437	1.52275	0.217204	0.342283
dairydairy	k__Bacteria|p__Firmicutes	1	1.02103	0.732164	-0.413983	2.45605	1.26378	0.260936	0.342283
dairydairy	k__Eukaryota|p__Eukaryota_unclassified	9	22.5674	3.42152	15.8613	29.2734	1.11229	0.291585	0.342283
dairydairy	k__Bacteria|p__Proteobacteria	4	-0.870013	1.04612	-2.92038	1.18035	1.05497	0.304366	0.342283
dairydairy	k__Bacteria|p__Verrucomicrobia	6	-0.155154	0.767761	-1.65994	1.34963	0.444137	0.505133	0.493827
dairydairy	k__Archaea|p__Euryarchaeota	5	-0.015727	0.127238	-0.265108	0.233654	0.331828	0.564585	0.493827
age	k__Bacteria|p__Firmicutes	1	-0.0204697	0.0291734	-0.0776486	0.0367091	1.06745	0.301522	NA
age	k__Bacteria|p__Bacteroidetes	2	-0.0436799	0.02247	-0.0877203	0.000360517	1.06691	0.301644	NA
age	k__Bacteria|p__Actinobacteria	3	-0.0101888	0.0157941	-0.0411446	0.020767	1.11752	0.290454	NA
age	k__Bacteria|p__Proteobacteria	4	-0.0430254	0.0254667	-0.0929392	0.00688849	1.06683	0.301664	NA
age	k__Archaea|p__Euryarchaeota	5	-0.00283046	0.0255971	-0.0529999	0.047339	0.0154619	0.901041	NA
age	k__Bacteria|p__Verrucomicrobia	6	0.0345157	0.0271446	-0.0186867	0.0877182	0.736523	0.390777	NA
age	k__Bacteria|p__Spirochaetes	7	-0.0834011	0.0317671	-0.145664	-0.0211387	1.06669	0.301695	NA
age	k__Bacteria|p__Synergistetes	8	0.0504572	0.0339097	-0.0160047	0.116919	1.08451	0.297691	NA
age	k__Eukaryota|p__Eukaryota_unclassified	9	0.682832	0.266991	0.159539	1.20613	NA	NA	NA

## Sheet: Table S3
Supplementary Table S3: radEmu species-level results comparing dairy workers and community controls.
covariate	category	category_num	estimate	se	lower	upper	time	score	pval	qvalue
dairydairy	[Ruminococcus] lactaris	94	3.20302	1.28603	0.682444	5.72359	30.123	5.87988	0.0153149	0.194516
dairydairy	Methanobrevibacter smithii	37	-1.12284	0.512845	-2.128	-0.117685	45.454	4.64306	0.0311794	0.194516
dairydairy	Methanosphaera stadtmanae	102	-11.2042	0.568829	-12.3191	-10.0893	65775.8	3.70593	0.0542196	0.194516
dairydairy	Clostridium sp. CAG:167	45	-4.20538	1.05362	-6.27042	-2.14033	20.392	3.43179	0.0639528	0.194516
dairydairy	Prevotella sp. CAG:873	146	-8.09613	1.1793	-10.4075	-5.78474	4486.14	3.20068	0.0736077	0.194516
dairydairy	Roseburia faecis	10	-1.35176	0.4742	-2.28118	-0.422347	3994.72	3.17359	0.0748379	0.194516
dairydairy	Blautia wexlerae	52	0.813999	0.431125	-0.0309906	1.65899	36.421	2.94076	0.08637	0.194516
dairydairy	Roseburia sp. CAG:309	50	-3.93631	1.11099	-6.11381	-1.75881	20.502	2.85335	0.0911836	0.194516
dairydairy	Prevotella copri	6	0.971246	0.462468	0.0648252	1.87767	6700.74	2.62826	0.104976	0.194516
dairydairy	Butyrivibrio sp. CAG:318	128	-6.07991	1.27319	-8.57532	-3.5845	7598.68	2.4707	0.115986	0.194516
dairydairy	Eubacterium sp. OM08 24	143	-7.90941	0.664801	-9.2124	-6.60643	1507.73	2.26676	0.132176	0.194516
dairydairy	Ruminococcus callidus	20	-3.66104	1.2916	-6.19254	-1.12955	20.205	2.11305	0.146048	0.194516
dairydairy	Roseburia inulinivorans	38	1.01433	0.638135	-0.236394	2.26505	3977.13	2.10921	0.146415	0.194516
dairydairy	Prevotella sp. CAG:279	15	-2.18229	0.829817	-3.80871	-0.555884	53.351	2.08352	0.148896	0.194516
dairydairy	[Clostridium] leptum	161	0.867557	0.612957	-0.333818	2.06893	54.906	2.0467	0.152537	0.194516
dairydairy	Odoribacter splanchnicus	24	-1.71743	0.844404	-3.37243	-0.0624275	53.372	2.0153	0.15572	0.194516
dairydairy	Streptococcus mitis	57	-4.68697	1.2203	-7.07872	-2.29523	800.164	1.96743	0.160721	0.194516
dairydairy	Escherichia coli	31	-4.07266	1.2175	-6.45891	-1.6864	3916.75	1.84211	0.174704	0.194516
dairydairy	Blautia obeum	64	0.431083	0.328124	-0.212027	1.07419	59.826	1.82736	0.17644	0.194516
dairydairy	Allisonella histaminiformans	58	1.40071	0.897201	-0.357773	3.15919	45.039	1.81574	0.177821	0.194516
dairydairy	Treponema succinifaciens	126	-13.8994	0.964661	-15.7901	-12.0087	9814.45	1.79969	0.179749	0.194516
dairydairy	Ruminococcus obeum CAG:39	98	-10.9452	0.910743	-12.7302	-9.1602	1706.33	1.71116	0.190835	0.194516
dairydairy	Corynebacterium amycolatum	183	-5.36095	0.855571	-7.03784	-3.68406	28.785	1.69851	0.192482	0.194516
dairydairy	Holdemanella biformis	22	-0.549524	0.438616	-1.4092	0.310148	37.224	1.65169	0.198728	0.194516
dairydairy	Finegoldia magna	188	-3.97808	0.838041	-5.62061	-2.33555	29.897	1.64426	0.199742	0.194516
dairydairy	Sutterella parvirubra	235	9.79406	1.66261	6.53539	13.0527	2671.13	1.59624	0.206437	0.194516
dairydairy	Faecalitalea cylindroides	155	-8.76688	0.737447	-10.2122	-7.32151	92.778	1.59267	0.206945	0.194516
dairydairy	Parabacteroides distasonis	21	2.42201	1.6628	-0.837025	5.68105	6389.84	1.58584	0.207922	0.194516
dairydairy	Clostridium sp. CAG:413	147	6.8741	2.73753	1.50864	12.2396	6811.2	1.58004	0.208756	0.194516
dairydairy	Alistipes inops	160	-8.70731	0.861286	-10.3954	-7.01922	93.967	1.57984	0.208783	0.194516
dairydairy	Faecalibacterium prausnitzii	1	-0.896846	0.518873	-1.91382	0.120127	7346.42	1.57806	0.20904	0.194516
dairydairy	Klebsiella michiganensis	170	-8.46712	0.861229	-10.1551	-6.77915	93.544	1.57143	0.21	0.194516
dairydairy	Cloacibacillus evryensis	165	-8.44584	0.861223	-10.1338	-6.75787	94.663	1.57066	0.210112	0.194516
dairydairy	Parabacteroides sp. CAG:409	167	-8.28878	0.861177	-9.97666	-6.60091	94.687	1.56489	0.210951	0.194516
dairydairy	Prevotella sp. CAG:1092	217	4.08081	1.45442	1.2302	6.93142	4257.89	1.53068	0.21601	0.194516
dairydairy	Actinomyces sp. oral taxon 448	174	-7.04313	0.860391	-8.72947	-5.35679	94.642	1.52558	0.216777	0.194516
dairydairy	Streptococcus mutans	179	-5.64301	0.857024	-7.32275	-3.96327	93.592	1.50676	0.219635	0.194516
dairydairy	Sanguibacteroides justesenii	184	-5.44469	0.856046	-7.1225	-3.76687	93.507	1.50414	0.220036	0.194516
dairydairy	Roseburia intestinalis	87	1.16803	0.77254	-0.346121	2.68218	5047.32	1.5038	0.220088	0.194516
dairydairy	Bacteroides plebeius	124	-16.256	1.0887	-18.3898	-14.1222	5617.68	1.5005	0.220594	0.194516
dairydairy	Lactobacillus ruminis	85	-4.7332	1.28085	-7.24361	-2.22279	29.25	1.49629	0.221244	0.194516
dairydairy	Parabacteroides johnsonii	265	8.61901	0.677007	7.2921	9.94592	67.433	1.48997	0.222222	0.194516
dairydairy	Streptococcus gordonii	177	-5.55898	0.697005	-6.92509	-4.19288	93.494	1.4722	0.224999	0.194516
dairydairy	Bacteroides dorei	130	3.12967	1.335	0.513125	5.74621	7005.71	1.46958	0.225412	0.194516
dairydairy	Acidaminococcus intestini	200	9.19817	2.32824	4.63491	13.7614	7738.7	1.4615	0.226692	0.194516
dairydairy	Actinomyces sp. HMSC035G02	178	-5.44135	0.66196	-6.73877	-4.14393	92.785	1.4551	0.227712	0.194516
dairydairy	Akkermansia muciniphila	91	-1.22051	0.668704	-2.53115	0.0901227	67.418	1.4511	0.228351	0.194516
dairydairy	Ruminococcus sp. CAG:563	218	3.39228	1.3966	0.654999	6.12956	29.191	1.44092	0.22999	0.194516
dairydairy	Roseburia hominis	66	0.799031	0.538323	-0.256063	1.85413	56.586	1.43809	0.230449	0.194516
dairydairy	Coprobacter fastidiosus	226	11.4407	1.03245	9.41711	13.4642	56.719	1.42589	0.232437	0.194516
dairydairy	Prevotella sp. CAG:5226	264	11.7129	0.737177	10.2681	13.1577	8064.39	1.42454	0.232658	0.194516
dairydairy	Eubacterium ventriosum	133	1.34214	0.864399	-0.352052	3.03633	67.724	1.41455	0.234303	0.194516
dairydairy	Butyrivibrio crossotus	129	8.34361	3.54783	1.38998	15.2972	8570.37	1.3946	0.23763	0.194516
dairydairy	[Clostridium] innocuum	162	-2.62936	0.747806	-4.09504	-1.16369	91.12	1.38635	0.239023	0.194516
dairydairy	Gordonibacter pamelaeae	53	-3.49827	1.15964	-5.77114	-1.22541	20.013	1.36905	0.241976	0.194516
dairydairy	Bifidobacterium pseudocatenulatum	232	15.6448	2.40107	10.9387	20.3508	7289.81	1.36567	0.242557	0.194516
dairydairy	Bacteroides ovatus	39	1.96071	1.40219	-0.78753	4.70894	4357.14	1.3624	0.243122	0.194516
dairydairy	Anaerostipes hadrus	13	1.36454	1.11277	-0.816445	3.54553	3107.5	1.3512	0.245068	0.194516
dairydairy	Brachyspira sp. CAG:700	131	-11.5574	1.08865	-13.6912	-9.42373	70.593	1.33902	0.247207	0.194516
dairydairy	Cloacibacillus porcorum	148	-10.7348	0.861467	-12.4232	-9.04632	7778.69	1.33773	0.247435	0.194516
dairydairy	Clostridium sp. CAG:510	157	-6.03891	1.37979	-8.74325	-3.33457	3996.47	1.32369	0.249931	0.194516
dairydairy	Bifidobacterium catenulatum	221	13.6062	1.71011	10.2545	16.958	31248.5	1.32251	0.250143	0.194516
dairydairy	Bacteroides cellulosilyticus	32	-14.9478	0.804842	-16.5253	-13.3704	25380	1.2886	0.256306	0.194516
dairydairy	Roseburia sp. CAG:182	141	-10.8346	1.07169	-12.9351	-8.73412	1698.56	1.28495	0.25698	0.194516
dairydairy	Ruminococcus sp. CAG:624	215	-11.6761	1.10754	-13.8469	-9.5054	64.165	1.28184	0.257557	0.194516
dairydairy	Eubacterium sp. CAG:38	86	-2.43663	1.0244	-4.44442	-0.42884	77.57	1.27861	0.258158	0.194516
dairydairy	[Ruminococcus] gnavus	116	5.27669	2.56808	0.243346	10.31	29.878	1.27577	0.258686	0.194516
dairydairy	Ruminococcaceae bacterium D5	121	-9.66029	0.845264	-11.317	-8.00361	1952.84	1.27562	0.258715	0.194516
dairydairy	Bacteroides massiliensis	233	14.658	2.3034	10.1434	19.1726	8503.47	1.27534	0.258768	0.194516
dairydairy	Dorea longicatena	3	-0.850921	0.412372	-1.65916	-0.0426865	2809.46	1.27019	0.259731	0.194516
dairydairy	Clostridium sp. CAG:242	159	-1.31671	0.939554	-3.1582	0.524786	66.871	1.24696	0.264134	0.194516
dairydairy	Clostridium sp. CAG:632	213	-14.2733	1.10758	-16.4441	-12.1025	7560.26	1.24037	0.265401	0.194516
dairydairy	Prevotella bivia	156	-9.3601	0.861386	-11.0484	-7.67182	1500.82	1.23329	0.266769	0.194516
dairydairy	Odoribacter laneus	158	-9.31565	0.861381	-11.0039	-7.62738	1533.04	1.23244	0.266933	0.194516
dairydairy	Streptococcus vestibularis	119	-7.13556	1.07837	-9.24912	-5.022	94.35	1.21834	0.269686	0.194516
dairydairy	Eubacterium callanderi	173	-7.54033	0.860823	-9.22751	-5.85314	1458.62	1.21635	0.270079	0.194516
dairydairy	Enterococcus faecalis	134	-0.621174	0.586747	-1.77118	0.52883	61.441	1.21516	0.270312	0.194516
dairydairy	Bacteroides sp. CAG:530	40	-2.85888	1.38399	-5.57144	-0.146314	3393.66	1.21513	0.270319	0.194516
dairydairy	Mogibacterium diversum	172	-6.73525	0.833381	-8.36864	-5.10185	1405.38	1.20539	0.272247	0.194516
dairydairy	Streptococcus anginosus group	175	-6.18963	0.834969	-7.82614	-4.55312	1404.26	1.20467	0.27239	0.194516
dairydairy	Bifidobacterium longum	81	-0.956419	0.738945	-2.40472	0.491886	54.409	1.19126	0.275075	0.194516
dairydairy	Gemella sanguinis	192	1.20716	1.62629	-1.98032	4.39464	66.706	1.18526	0.276288	0.194516
dairydairy	Ruminococcus sp. CAG:488	11	-4.21332	1.25231	-6.6678	-1.75884	20.2	1.18294	0.276759	0.194516
dairydairy	Bacteroides thetaiotaomicron	44	2.12755	1.5509	-0.912157	5.16726	54.045	1.18269	0.276809	0.194516
dairydairy	Megasphaera elsdenii	163	3.39134	1.4206	0.607012	6.17567	44.072	1.17575	0.278223	0.194516
dairydairy	Klebsiella pneumoniae	54	-2.38184	1.41401	-5.15326	0.389569	52.879	1.1678	0.279853	0.194516
dairydairy	Bacteroides faecis	93	-1.28759	0.927987	-3.10641	0.531231	71.503	1.15039	0.283467	0.194516
dairydairy	Clostridium sp. CAG:58	258	9.94271	1.24275	7.50696	12.3785	2674.63	1.14268	0.285087	0.194516
dairydairy	Streptococcus oralis	60	-5.10262	1.58418	-8.20756	-1.99769	20.158	1.14146	0.285345	0.194516
dairydairy	Terrisporobacter othiniensis	191	6.75874	2.45821	1.94074	11.5767	93.545	1.13918	0.285825	0.194516
dairydairy	Slackia exigua	229	8.49864	1.11005	6.32297	10.6743	97.823	1.13396	0.286931	0.194516
dairydairy	Treponema berlinense	219	-10.0095	1.10734	-12.1798	-7.83917	1774.88	1.13384	0.286958	0.194516
dairydairy	Veillonella rodentium	211	6.86535	0.696871	5.49951	8.2312	95.191	1.13359	0.287011	0.194516
dairydairy	Bifidobacterium animalis	231	7.29175	1.10943	5.11731	9.46619	96.795	1.13004	0.287766	0.194516
dairydairy	Bifidobacterium adolescentis	80	-0.579997	0.476914	-1.51473	0.354737	55.494	1.12677	0.288465	0.194516
dairydairy	Collinsella aerofaciens	16	-0.403544	0.361664	-1.11239	0.305303	28.218	1.12663	0.288496	0.194516
dairydairy	Actinomyces naeslundii	212	7.04675	0.69571	5.68318	8.41032	95.531	1.12422	0.289012	0.194516
dairydairy	Clostridium paraputrificum	193	6.74832	2.37288	2.09755	11.3991	92.149	1.1192	0.290091	0.194516
dairydairy	Blastocystis sp. subtype 1	223	21.5821	3.8071	14.1203	29.0439	31204.7	1.11255	0.291529	0.194516
dairydairy	Veillonella tobetsuensis	99	-10.2665	1.08288	-12.3889	-8.14409	1628.92	1.10948	0.292195	0.194516
dairydairy	Bacteroides finegoldii	261	11.407	1.27705	8.90404	13.91	54.329	1.10894	0.292311	0.194516
dairydairy	[Eubacterium] sulci	209	7.44005	0.693782	6.08026	8.79983	44.359	1.10825	0.292463	0.194516
dairydairy	Erysipelatoclostridium ramosum	260	11.8175	1.27706	9.3145	14.3205	54.251	1.10671	0.292797	0.194516
dairydairy	Megamonas hypermegale	255	9.05576	1.2507	6.60443	11.5071	39.524	1.10406	0.293377	0.194516
dairydairy	[Clostridium] spiroforme	194	6.88102	2.22553	2.51907	11.243	92.97	1.10301	0.293607	0.194516
dairydairy	Megamonas funiformis	253	11.0759	1.25106	8.62388	13.528	83.719	1.09813	0.294677	0.194516
dairydairy	Lactococcus piscium	196	7.02406	2.11476	2.87921	11.1689	94.008	1.09648	0.295041	0.194516
dairydairy	Alloscardovia omnicolens	195	7.05304	2.03601	3.06254	11.0435	93.373	1.09513	0.295337	0.194516
dairydairy	Christensenella minuta	210	7.89812	0.692257	6.54132	9.25492	2315.06	1.09494	0.295379	0.194516
dairydairy	Firmicutes bacterium CAG:94	201	7.41688	1.52408	4.42974	10.404	54.351	1.09093	0.296265	0.194516
dairydairy	Streptococcus pasteurianus	204	7.83624	0.89021	6.09146	9.58102	2311.09	1.09092	0.296268	0.194516
dairydairy	Clostridium celatum	206	7.62386	1.18647	5.29841	9.9493	2214.71	1.09063	0.296333	0.194516
dairydairy	Massiliomicrobiota timonensis	203	7.61097	1.23491	5.19058	10.0314	2303.46	1.09017	0.296433	0.194516
dairydairy	Actinomyces sp. ICM47	205	7.81121	0.964353	5.92112	9.70131	2295.47	1.09014	0.296441	0.194516
dairydairy	Klebsiella quasipneumoniae	208	7.59964	1.27854	5.09374	10.1055	2203.43	1.08977	0.296522	0.194516
dairydairy	Klebsiella variicola	207	7.58905	1.3229	4.99622	10.1819	2253.22	1.08938	0.296609	0.194516
dairydairy	Citrobacter braakii	266	6.0601	0.957786	4.18288	7.93733	1401.53	1.08843	0.296819	0.194516
dairydairy	Granulicatella elegans	71	-9.70183	0.355736	-10.3991	-9.0046	1672.47	1.08841	0.296824	0.194516
dairydairy	Bacteroides stercoris	70	-2.84862	1.39521	-5.58318	-0.114056	29.872	1.08826	0.296857	0.194516
dairydairy	Bacteroides nordii	113	-9.4694	1.08217	-11.5904	-7.34838	1601.55	1.08803	0.296908	0.194516
dairydairy	Klebsiella aerogenes	190	4.53764	2.52239	-0.406157	9.48145	1172.65	1.0878	0.29696	0.194516
dairydairy	Bacteroides clarus	250	12.9252	1.27387	10.4284	15.4219	10814.9	1.08593	0.297374	0.194516
dairydairy	Anaerotruncus sp. CAG:528	33	-15.9808	0.636842	-17.229	-14.7326	39.543	1.08391	0.297824	0.194516
dairydairy	Rothia mucilaginosa	69	-10.29	0.356014	-10.9878	-9.59223	1772.45	1.08309	0.298008	0.194516
dairydairy	Atopobium deltae	68	-10.5247	0.356139	-11.2228	-9.82672	1809.61	1.0814	0.298385	0.194516
dairydairy	Streptococcus lutetiensis	236	9.22276	2.03125	5.24159	13.2039	2633.24	1.07699	0.299372	0.194516
dairydairy	Firmicutes bacterium CAG:534	153	2.319	1.57095	-0.759997	5.398	79.719	1.07598	0.299599	0.194516
dairydairy	Veillonella atypica	115	4.58459	2.26043	0.154228	9.01495	10785.3	1.07307	0.300252	0.194516
dairydairy	Haemophilus sp. HMSC71H05	199	0.98223	1.21518	-1.39948	3.36394	67.204	1.07291	0.300288	0.194516
dairydairy	Lactobacillus mucosae	117	-8.20061	5.21449	-18.4208	2.0196	1554.03	1.07103	0.300714	0.194516
dairydairy	Hungatella hathewayi	168	-1.94511	1.27737	-4.44871	0.558501	80.331	1.0695	0.301058	0.194516
dairydairy	Haemophilus sputorum	257	7.51373	1.24916	5.06542	9.96204	42.452	1.06916	0.301135	0.194516
dairydairy	Citrobacter youngae	61	-14.7464	0.358489	-15.449	-14.0438	1576.2	1.06888	0.301199	0.194516
dairydairy	Enterococcus durans	228	26.7229	1.08512	24.5961	28.8497	4436.95	1.06885	0.301206	0.194516
dairydairy	Blautia sp. CAG:257	238	9.37488	2.34058	4.78742	13.9623	2689.1	1.06817	0.301359	0.194516
dairydairy	Streptococcus sp. F0442	237	9.67243	2.34188	5.08242	14.2624	2732.84	1.06739	0.301536	0.194516
dairydairy	Citrobacter freundii	46	-17.955	0.492321	-18.92	-16.9901	8594.87	1.06735	0.301546	0.194516
dairydairy	Klebsiella oxytoca	227	28.9929	2.60432	23.8885	34.0973	4453.87	1.06711	0.3016	0.194516
dairydairy	[Bacteroides] pectinophilus	225	29.5044	2.88758	23.8448	35.1639	4382.14	1.06691	0.301644	0.194516
dairydairy	Corynebacterium argentoratense	224	29.5881	3.02875	23.6519	35.5244	4439.67	1.06684	0.301661	0.194516
dairydairy	Eubacterium sp. CAG:786	222	30.1245	3.19253	23.8673	36.3818	4307.94	1.06675	0.301682	0.194516
dairydairy	[Clostridium] symbiosum	251	-25.5301	0.518209	-26.5457	-24.5144	3339.16	1.06667	0.3017	0.194516
dairydairy	Lactobacillus gasseri	244	-23.8015	5.55243	-34.684	-12.9189	3164.81	1.06667	0.3017	0.194516
dairydairy	Acidaminococcus sp. CAG:542	243	-23.7596	5.58006	-34.6963	-12.8229	3126.24	1.06667	0.3017	0.194516
dairydairy	Sellimonas intestinalis	252	-23.0099	0.71642	-24.4141	-21.6058	2782	1.06667	0.3017	0.194516
dairydairy	Intestinimonas butyriciproducens	247	-24.2595	5.30472	-34.6566	-13.8624	3135.06	1.06667	0.3017	0.194516
dairydairy	Weissella confusa	240	-23.0306	5.84085	-34.4784	-11.5827	3190.09	1.06667	0.3017	0.194516
dairydairy	Eubacterium sp. CAG:274	234	12.2827	2.34538	7.68589	16.8796	2897.76	1.06551	0.301962	0.194516
dairydairy	Clostridium sp. CAG:299	259	6.52923	1.2459	4.08732	8.97114	2073.17	1.06229	0.302694	0.194516
dairydairy	Parabacteroides goldsteinii	105	-1.1152	0.873898	-2.82801	0.597611	67.995	1.06119	0.302945	0.194516
dairydairy	Enterobacter mori	256	9.19134	1.25075	6.73991	11.6428	2588.78	1.06071	0.303053	0.194516
dairydairy	Olsenella scatoligenes	154	-1.12551	0.905766	-2.90078	0.649756	67.099	1.05708	0.303883	0.194516
dairydairy	Phascolarctobacterium faecium	106	2.73538	1.29156	0.203961	5.2668	83.227	1.05062	0.305365	0.194516
dairydairy	Actinomyces odontolyticus	180	4.5802	1.17455	2.27813	6.88227	1449.62	1.04974	0.305567	0.194516
dairydairy	Intestinibacter bartlettii	109	1.04328	0.904962	-0.730417	2.81697	66.637	1.04819	0.305924	0.194516
dairydairy	Clostridium citroniae	262	9.26572	1.27674	6.76335	11.7681	1944.98	1.04733	0.306123	0.194516
dairydairy	Clostridium bolteae	263	7.78083	1.27557	5.28075	10.2809	1723.78	1.04456	0.306763	0.194516
dairydairy	Bacteroides uniformis	43	1.02761	0.92448	-0.784341	2.83955	4225.28	1.02569	0.311174	0.194516
dairydairy	Veillonella sp. T11011 6	120	4.90968	2.39275	0.219984	9.59939	39.494	1.02555	0.311207	0.194516
dairydairy	Firmicutes bacterium CAG:238	149	7.18442	3.82799	-0.318301	14.6871	102.868	1.02136	0.312197	0.194516
dairydairy	Firmicutes bacterium CAG:170	14	-4.20599	0.99557	-6.15727	-2.25471	20.224	1.00773	0.315446	0.194516
dairydairy	Mitsuokella multacida	216	3.09425	1.61871	-0.0783616	6.26686	29.857	1.00011	0.317283	0.194516
dairydairy	Enterococcus faecium	51	1.91131	1.04809	-0.142897	3.96552	52.841	0.993006	0.319009	0.194516
dairydairy	Roseburia sp. CAG:303	230	7.94557	1.10986	5.77029	10.1208	2362.27	0.9905	0.31962	0.194516
dairydairy	Collinsella stercoris	73	-0.373949	0.371472	-1.10202	0.354122	67.139	0.980984	0.321956	0.194516
dairydairy	Lactobacillus rogosae	95	-2.77451	1.25497	-5.23422	-0.314809	80.696	0.977175	0.322897	0.194516
dairydairy	Bacteroides fragilis	110	5.28937	3.53918	-1.64729	12.226	29.573	0.946444	0.330626	0.19798
dairydairy	Veillonella dispar	104	2.5908	2.02214	-1.37252	6.55413	79.701	0.930327	0.334778	0.198996
dairydairy	Bacteroides faecis CAG:32	96	-1.24126	1.07253	-3.34338	0.860866	67.555	0.924471	0.336304	0.198996
dairydairy	Lawsonibacter asaccharolyticus	123	-0.702719	0.639361	-1.95584	0.550405	55.434	0.897796	0.343373	0.199966
dairydairy	Catenibacterium mitsuokai	18	0.544767	0.557046	-0.547023	1.63656	36.54	0.895369	0.344026	0.199966
dairydairy	Haemophilus parainfluenzae	48	0.855991	1.04576	-1.19366	2.90564	36.911	0.86745	0.351662	0.199966
dairydairy	Eubacterium ramulus	19	-1.52112	1.14325	-3.76185	0.719604	44.441	0.864043	0.35261	0.199966
dairydairy	Bifidobacterium dentium	169	-1.35148	1.07555	-3.45952	0.756568	66.85	0.85706	0.354563	0.199966
dairydairy	Oscillibacter sp. CAG:241	62	0.82003	0.803897	-0.755578	2.39564	36.285	0.844927	0.357991	0.199966
dairydairy	Veillonella infantium	108	2.81759	2.21524	-1.5242	7.15938	11089.4	0.843206	0.358481	0.199966
dairydairy	Turicibacter sanguinis	142	3.13443	1.29888	0.588674	5.6802	29.183	0.841645	0.358927	0.199966
dairydairy	Anaeromassilibacillus sp. An250	151	-0.800812	0.764932	-2.30005	0.698428	54.742	0.840002	0.359396	0.199966
dairydairy	Alistipes shahii	63	1.50659	1.27474	-0.991864	4.00504	44.455	0.838011	0.359966	0.199966
dairydairy	Butyricimonas virosa	97	1.9562	1.44891	-0.883613	4.796	80.327	0.831247	0.361912	0.199966
dairydairy	Veillonella parvula	67	1.18241	1.50632	-1.76993	4.13475	68.316	0.831157	0.361938	0.199966
dairydairy	Paraprevotella xylaniphila	49	-1.50908	1.29276	-4.04284	1.02468	3326.41	0.812248	0.367457	0.201899
dairydairy	Alistipes finegoldii	55	-0.880206	1.08904	-3.01468	1.25426	36.485	0.796039	0.37228	0.202373
dairydairy	Oscillibacter sp. 57 20	9	-0.980373	0.998515	-2.93743	0.97668	45.426	0.794531	0.372734	0.202373
dairydairy	Turicimonas muris	140	2.24469	1.64744	-0.984224	5.47361	79.067	0.786218	0.375246	0.202373
dairydairy	Streptococcus sp. A12	111	-1.82845	1.26076	-4.2995	0.6426	79.623	0.782379	0.376415	0.202373
dairydairy	Phascolarctobacterium succinatutens	7	-1.08586	0.822864	-2.69865	0.526919	46.921	0.733107	0.391878	0.20956
dairydairy	Dialister invisus	107	1.21484	0.984827	-0.715388	3.14506	71.105	0.71987	0.396187	0.209775
dairydairy	Prevotella sp. 885	164	-1.37329	1.30393	-3.92894	1.18237	70.039	0.717498	0.396966	0.209775
dairydairy	Bacteroides intestinalis	78	-1.73782	1.57269	-4.82023	1.3446	4368.84	0.71263	0.398572	0.209775
dairydairy	Prevotella sp. CAG:520	2	-1.80801	1.36438	-4.48214	0.866119	4035.29	0.69716	0.40374	0.211382
dairydairy	Firmicutes bacterium CAG:555	268	4.6096	0.987449	2.67423	6.54497	1022.01	0.680704	0.409344	0.2132
dairydairy	Lachnospira pectinoschiza	84	1.50898	1.87129	-2.15869	5.17665	3408.64	0.667354	0.413976	0.214495
dairydairy	Eubacterium hallii	23	0.330327	0.421857	-0.496497	1.15715	44.668	0.658997	0.416914	0.214904
dairydairy	Prevotella sp. AM42 24	214	1.42402	1.7913	-2.08687	4.93491	59.525	0.647875	0.420874	0.215032
dairydairy	Paraprevotella clara	139	1.80235	1.66745	-1.4658	5.07049	80.051	0.646234	0.421462	0.215032
dairydairy	Bacteroides salyersiae	136	1.78248	1.67076	-1.49215	5.05712	81.583	0.631604	0.426768	0.215626
dairydairy	Prevotella stercorea	29	-1.61815	1.41522	-4.39193	1.15564	7918.59	0.631133	0.42694	0.215626
dairydairy	Streptococcus parasanguinis	100	1.48532	1.80194	-2.04643	5.01707	66.355	0.610643	0.434546	0.218365
dairydairy	Bacteroides eggerthii	152	-0.44783	0.588028	-1.60034	0.704683	41.405	0.589051	0.442786	0.221393
dairydairy	[Ruminococcus] torques	4	-0.995458	0.88192	-2.72399	0.733074	2847.21	0.570229	0.450168	0.223964
dairydairy	Ruminococcus bromii	5	-0.664315	0.67389	-1.98512	0.656485	2700.23	0.55133	0.457775	0.226621
dairydairy	Coprococcus eutactus	76	-1.25376	1.33876	-3.87769	1.37016	3860.99	0.543912	0.460816	0.227003
dairydairy	Coprococcus comes	8	-0.340026	0.474038	-1.26912	0.589072	28.578	0.519996	0.470843	0.230806
dairydairy	Clostridium sp. CAG:590	150	0.448385	0.682573	-0.889433	1.7862	42.451	0.511928	0.474305	0.231369
dairydairy	Parabacteroides merdae	41	0.636216	0.880936	-1.09039	2.36282	36.963	0.464276	0.495632	0.240598
dairydairy	Streptococcus infantis	118	0.619395	1.04561	-1.42996	2.66875	54.797	0.455566	0.499704	0.241205
dairydairy	Eggerthella lenta	202	0.56661	0.839042	-1.07788	2.2111	55.757	0.451142	0.501793	0.241205
dairydairy	Bacteroides caccae	132	0.558815	0.729224	-0.870438	1.98807	55.17	0.446255	0.504119	0.241205
dairydairy	Bacteroides vulgatus	28	0.906781	1.43788	-1.91141	3.72497	4302.96	0.433256	0.510395	0.243045
dairydairy	Eubacterium sp. CAG:251	89	0.404336	0.73031	-1.02704	1.83572	41.131	0.389724	0.532444	0.252343
dairydairy	Collinsella intestinalis	181	-0.715063	1.19316	-3.05362	1.62349	53.317	0.342582	0.558342	0.262528
dairydairy	Firmicutes bacterium CAG:83	12	-0.779655	1.20286	-3.13722	1.57791	36.296	0.33934	0.560211	0.262528
dairydairy	Bacteroides galacturonicus	103	-0.969184	1.55769	-4.0222	2.08383	67.663	0.334774	0.562861	0.262528
dairydairy	Anaerotruncus colihominis	171	0.595595	0.985731	-1.3364	2.52759	54.449	0.331309	0.564889	0.262528
dairydairy	Leuconostoc mesenteroides	271	2.84735	1.17656	0.541337	5.15337	524.282	0.323906	0.56927	0.262528
dairydairy	Actinomyces oris	189	-0.735439	0.66967	-2.04797	0.577091	54.33	0.323209	0.569686	0.262528
dairydairy	Lactococcus petauri	272	2.91567	1.17786	0.6071	5.22423	535.656	0.316404	0.573777	0.2632
dairydairy	Enterobacter cloacae complex	198	0.548727	1.45909	-2.31103	3.40849	54.307	0.288774	0.591007	0.269658
dairydairy	Streptococcus salivarius	74	0.601831	1.17919	-1.70934	2.91301	55.981	0.285301	0.593248	0.269658
dairydairy	Flavonifractor plautii	56	0.441258	1.01708	-1.55219	2.43471	27.786	0.275947	0.59937	0.271208
dairydairy	Bacteroides coprophilus	254	10.2201	0.751009	8.74811	11.692	10770.7	0.271424	0.602378	0.271342
dairydairy	Lactococcus lactis	267	5.95122	0.939112	4.11059	7.79184	1377.03	0.266482	0.605702	0.271615
dairydairy	Bacteroides xylanisolvens	35	0.713651	1.3238	-1.88095	3.30825	36.533	0.249602	0.617356	0.275547
dairydairy	Coprococcus catus	34	0.234603	0.46731	-0.681309	1.15051	44.361	0.245894	0.619981	0.275547
dairydairy	Streptococcus australis	114	0.521889	1.29146	-2.00933	3.05311	53.979	0.230964	0.63081	0.279119
dairydairy	Asaccharobacter celatus	145	-0.246813	0.487798	-1.20288	0.709252	66.251	0.226312	0.634272	0.279415
dairydairy	Enterorhabdus caecimuris	187	-0.363511	0.852885	-2.03514	1.30811	66.878	0.218294	0.640343	0.279935
dairydairy	Lactococcus garvieae	270	6.09174	1.1954	3.74879	8.43469	1402.88	0.21737	0.641051	0.279935
dairydairy	Leuconostoc citreum	269	6.69616	1.19575	4.35254	9.03979	1526.47	0.207444	0.648778	0.281326
dairydairy	[Eubacterium] siraeum	77	-0.581401	1.13106	-2.79823	1.63543	56.011	0.206071	0.649864	0.281326
dairydairy	Firmicutes bacterium CAG:791	125	-0.1721	0.402676	-0.961331	0.617131	54.286	0.193426	0.66008	0.284517
dairydairy	Bifidobacterium bifidum	90	-0.21168	0.531873	-1.25413	0.830771	66.026	0.181299	0.670259	0.287665
dairydairy	Alistipes putredinis	36	-0.361184	1.07077	-2.45985	1.73748	29.065	0.133419	0.714913	0.30335
dairydairy	Ruthenibacterium lactatiformans	59	-0.116019	0.327987	-0.758862	0.526825	35.672	0.132406	0.71595	0.30335
dairydairy	Eubacterium eligens	88	0.315783	0.928582	-1.5042	2.13577	65.935	0.129576	0.718872	0.30335
dairydairy	Desulfovibrionaceae bacterium	135	-0.672482	1.83942	-4.27767	2.93271	61.601	0.129512	0.718939	0.30335
dairydairy	Eubacterium sp. CAG:180	79	-0.179618	0.548758	-1.25516	0.895928	83.841	0.124301	0.724415	0.304376
dairydairy	Parasutterella excrementihominis	112	-0.532003	1.55453	-3.57882	2.51482	54.516	0.117712	0.731529	0.306079
dairydairy	Ruminococcus bicirculans	101	-0.147501	0.49754	-1.12266	0.827659	52.827	0.105683	0.745113	0.310464
dairydairy	[Eubacterium] rectale	75	-0.324499	0.864596	-2.01908	1.37008	2669.08	0.100785	0.75089	0.311572
dairydairy	Ruminococcus champanellensis	83	-0.655708	2.00627	-4.58793	3.27651	54.776	0.0952819	0.757567	0.313044
dairydairy	Alistipes indistinctus	92	0.414033	1.33145	-2.19557	3.02363	81.856	0.092427	0.761114	0.313216
dairydairy	Collinsella massiliensis	182	-0.228904	0.883925	-1.96136	1.50356	65.445	0.0754154	0.783609	0.320505
dairydairy	Fusicatenibacter saccharivorans	17	-0.118729	0.463439	-1.02705	0.789594	44.2	0.0740167	0.785576	0.320505
dairydairy	Clostridium sp. CAG:253	138	-0.304499	1.20411	-2.6645	2.05551	66.121	0.06833	0.793784	0.320505
dairydairy	Romboutsia ilealis	186	-0.146731	0.592815	-1.30863	1.01517	53.021	0.068243	0.793912	0.320505
dairydairy	Clostridium perfringens	197	0.1458	0.628177	-1.0854	1.37701	53.487	0.0656026	0.79785	0.320505
dairydairy	Roseburia sp. CAG:471	72	0.130325	0.572112	-0.990993	1.25164	53.883	0.0638846	0.800458	0.320505
dairydairy	Adlercreutzia equolifaciens	144	-0.147639	0.59471	-1.31325	1.01797	53.574	0.0633603	0.801262	0.320505
dairydairy	Gemmiger formicilis	47	0.0602012	0.335272	-0.596919	0.717322	45.577	0.034373	0.852916	0.337851
dairydairy	Dorea formicigenerans	27	0.0799758	0.447635	-0.797374	0.957325	44.893	0.0336693	0.854412	0.337851
dairydairy	Weissella cibaria	239	5.5962	2.29875	1.09074	10.1017	96.648	0.0335057	0.854762	0.337851
dairydairy	Slackia isoflavoniconvertens	30	0.0686187	0.455725	-0.824587	0.961824	45.157	0.0238503	0.877266	0.34447
dairydairy	Barnesiella intestinihominis	82	0.137586	0.983495	-1.79003	2.0652	53.138	0.0234089	0.878399	0.34447
dairydairy	Ruminococcus sp. CAG:330	220	-0.262278	2.48412	-5.13107	4.60651	65.141	0.0156683	0.900387	0.351714
dairydairy	Agathobaculum butyriciproducens	26	0.0726659	0.659973	-1.22086	1.36619	45.365	0.0131974	0.90854	0.353518
dairydairy	Ruminococcus sp. CAG:403	166	-0.185512	1.86762	-3.84598	3.47495	53.617	0.0111366	0.915955	0.355021
dairydairy	Clostridium disporicum	122	0.0433668	0.572174	-1.07807	1.16481	55.211	0.00659293	0.935285	0.361114
dairydairy	Proteobacteria bacterium CAG:139	137	0.086554	1.20106	-2.26749	2.4406	67.575	0.00586691	0.938945	0.361133
dairydairy	Bilophila wadsworthia	65	-0.0504013	0.895884	-1.8063	1.7055	69.837	0.00362194	0.95201	0.363669
dairydairy	Firmicutes bacterium CAG:110	42	0.0551584	1.04746	-1.99782	2.10813	36.968	0.0031542	0.955213	0.363669
dairydairy	Desulfovibrio piger	127	-0.036907	0.713416	-1.43518	1.36136	53.419	0.00298208	0.95645	0.363669
dairydairy	Dialister succinatiphilus	176	-0.0255709	0.688076	-1.37417	1.32303	78.196	0.00141967	0.969944	0.367403
dairydairy	Enterococcus gallinarum	185	0.00731164	0.841968	-1.64291	1.65754	65.366	9.90578e-05	0.992059	0.374362
dairydairy	Firmicutes bacterium CAG:95	25	0.00315507	1.95061	-3.81997	3.82628	7.599	1.55898e-06	0.999004	0.375565
dairydairy	Monoglobus pectinilyticus	241	-22.976	5.85171	-34.4451	-11.5068	NA	NA	NA	NA
dairydairy	Streptococcus thermophilus	242	-23.7495	5.58678	-34.6993	-12.7996	NA	NA	NA	NA
dairydairy	Alistipes onderdonkii	245	-23.6323	5.66862	-34.7426	-12.522	NA	NA	NA	NA
dairydairy	Oxalobacter formigenes	246	-24.0439	5.4952	-34.8143	-13.2735	NA	NA	NA	NA
dairydairy	Lactobacillus plantarum	248	-24.2627	5.30113	-34.6527	-13.8727	NA	NA	NA	NA
dairydairy	Ruminococcaceae bacterium D16	249	-24.4893	5.22077	-34.7218	-14.2568	NA	NA	NA	NA
age	Faecalibacterium prausnitzii	1	-0.0876519	0.0347279	-0.155717	-0.0195865	NA	NA	NA	NA
age	Prevotella sp. CAG:520	2	-0.206691	0.0831175	-0.369598	-0.0437835	NA	NA	NA	NA
age	Dorea longicatena	3	-0.0784405	0.0576977	-0.191526	0.034645	NA	NA	NA	NA
age	[Ruminococcus] torques	4	-0.106365	0.0491309	-0.20266	-0.0100705	NA	NA	NA	NA
age	Ruminococcus bromii	5	-0.0526181	0.030344	-0.112091	0.00685514	NA	NA	NA	NA
age	Prevotella copri	6	-0.16543	0.0613496	-0.285673	-0.0451869	NA	NA	NA	NA
age	Phascolarctobacterium succinatutens	7	-0.183703	0.0561478	-0.29375	-0.0736549	NA	NA	NA	NA
age	Coprococcus comes	8	0.0160544	0.0437892	-0.0697708	0.10188	NA	NA	NA	NA
age	Oscillibacter sp. 57 20	9	-0.071242	0.0716253	-0.211625	0.0691411	NA	NA	NA	NA
age	Roseburia faecis	10	-0.0832064	0.0215577	-0.125459	-0.040954	NA	NA	NA	NA
age	Ruminococcus sp. CAG:488	11	-0.301288	0.0939147	-0.485358	-0.117219	NA	NA	NA	NA
age	Firmicutes bacterium CAG:83	12	-0.120957	0.0611827	-0.240873	-0.0010416	NA	NA	NA	NA
age	Anaerostipes hadrus	13	0.041464	0.045122	-0.0469735	0.129902	NA	NA	NA	NA
age	Firmicutes bacterium CAG:170	14	-0.32356	0.0958385	-0.5114	-0.13572	NA	NA	NA	NA
age	Prevotella sp. CAG:279	15	-0.0897199	0.0436096	-0.175193	-0.00424662	NA	NA	NA	NA
age	Collinsella aerofaciens	16	0.0137838	0.0190979	-0.0236474	0.0512151	NA	NA	NA	NA
age	Fusicatenibacter saccharivorans	17	-0.00943629	0.0170034	-0.0427623	0.0238897	NA	NA	NA	NA
age	Catenibacterium mitsuokai	18	-0.0710449	0.0758461	-0.2197	0.0776107	NA	NA	NA	NA
age	Eubacterium ramulus	19	-0.049285	0.0864282	-0.218681	0.120111	NA	NA	NA	NA
age	Ruminococcus callidus	20	-0.180489	0.0450896	-0.268863	-0.0921146	NA	NA	NA	NA
age	Parabacteroides distasonis	21	0.0495154	0.0585448	-0.0652303	0.164261	NA	NA	NA	NA
age	Holdemanella biformis	22	-0.0456923	0.0602367	-0.163754	0.0723694	NA	NA	NA	NA
age	Eubacterium hallii	23	-0.0139797	0.0262117	-0.0653537	0.0373943	NA	NA	NA	NA
age	Odoribacter splanchnicus	24	-0.110374	0.0455194	-0.199591	-0.0211577	NA	NA	NA	NA
age	Firmicutes bacterium CAG:95	25	-0.0267064	0.11834	-0.258649	0.205236	NA	NA	NA	NA
age	Agathobaculum butyriciproducens	26	0.00878475	0.0360683	-0.0619078	0.0794773	NA	NA	NA	NA
age	Dorea formicigenerans	27	-0.00160132	0.0350739	-0.0703448	0.0671422	NA	NA	NA	NA
age	Bacteroides vulgatus	28	0.0142028	0.0459441	-0.075846	0.104252	NA	NA	NA	NA
age	Prevotella stercorea	29	-0.198105	0.0843059	-0.363342	-0.0328685	NA	NA	NA	NA
age	Slackia isoflavoniconvertens	30	-0.0189075	0.0335901	-0.0847429	0.0469278	NA	NA	NA	NA
age	Escherichia coli	31	-0.0319116	0.0333563	-0.0972888	0.0334656	NA	NA	NA	NA
age	Bacteroides cellulosilyticus	32	-0.25228	0.126001	-0.499237	-0.0053236	NA	NA	NA	NA
age	Anaerotruncus sp. CAG:528	33	-0.715466	0.0899018	-0.89167	-0.539261	NA	NA	NA	NA
age	Coprococcus catus	34	0.0182346	0.0366822	-0.0536613	0.0901304	NA	NA	NA	NA
age	Bacteroides xylanisolvens	35	-0.00788532	0.0314254	-0.0694781	0.0537074	NA	NA	NA	NA
age	Alistipes putredinis	36	-0.036353	0.0279585	-0.0911507	0.0184446	NA	NA	NA	NA
age	Methanobrevibacter smithii	37	0.0190676	0.0443632	-0.0678827	0.106018	NA	NA	NA	NA
age	Roseburia inulinivorans	38	-0.0146879	0.0242214	-0.062161	0.0327852	NA	NA	NA	NA
age	Bacteroides ovatus	39	0.0374414	0.0559083	-0.0721369	0.14702	NA	NA	NA	NA
age	Bacteroides sp. CAG:530	40	-0.0614872	0.044706	-0.149109	0.026135	NA	NA	NA	NA
age	Parabacteroides merdae	41	0.0181967	0.0397731	-0.0597572	0.0961505	NA	NA	NA	NA
age	Firmicutes bacterium CAG:110	42	0.00978333	0.0610915	-0.109954	0.12952	NA	NA	NA	NA
age	Bacteroides uniformis	43	-0.0272377	0.0268432	-0.0798493	0.0253739	NA	NA	NA	NA
age	Bacteroides thetaiotaomicron	44	0.099213	0.0531257	-0.00491157	0.203337	NA	NA	NA	NA
age	Clostridium sp. CAG:167	45	-0.0849619	0.0217469	-0.127585	-0.0423387	NA	NA	NA	NA
age	Citrobacter freundii	46	-1.16577	0.0206001	-1.20615	-1.1254	NA	NA	NA	NA
age	Gemmiger formicilis	47	-0.0372014	0.0227306	-0.0817525	0.0073498	NA	NA	NA	NA
age	Haemophilus parainfluenzae	48	0.116376	0.0388665	0.0401991	0.192553	NA	NA	NA	NA
age	Paraprevotella xylaniphila	49	-0.0542254	0.0267326	-0.10662	-0.00183049	NA	NA	NA	NA
age	Roseburia sp. CAG:309	50	-0.107368	0.0333977	-0.172826	-0.0419095	NA	NA	NA	NA
age	Enterococcus faecium	51	-0.149273	0.079195	-0.304492	0.00594654	NA	NA	NA	NA
age	Blautia wexlerae	52	-0.0417755	0.0529659	-0.145587	0.0620357	NA	NA	NA	NA
age	Gordonibacter pamelaeae	53	0.0808604	0.0545047	-0.0259668	0.187688	NA	NA	NA	NA
age	Klebsiella pneumoniae	54	-0.0149292	0.0947664	-0.200668	0.17081	NA	NA	NA	NA
age	Alistipes finegoldii	55	0.0525446	0.0463312	-0.0382628	0.143352	NA	NA	NA	NA
age	Flavonifractor plautii	56	0.12637	0.0574429	0.0137839	0.238956	NA	NA	NA	NA
age	Streptococcus mitis	57	0.00786865	0.0674053	-0.124243	0.139981	NA	NA	NA	NA
age	Allisonella histaminiformans	58	0.0298936	0.0382713	-0.0451168	0.104904	NA	NA	NA	NA
age	Ruthenibacterium lactatiformans	59	0.0752488	0.0205404	0.0349904	0.115507	NA	NA	NA	NA
age	Streptococcus oralis	60	-0.393275	0.106818	-0.602635	-0.183914	NA	NA	NA	NA
age	Citrobacter youngae	61	-0.964397	0.0157257	-0.995219	-0.933575	NA	NA	NA	NA
age	Oscillibacter sp. CAG:241	62	-0.0407395	0.0408503	-0.120805	0.0393256	NA	NA	NA	NA
age	Alistipes shahii	63	-0.0287423	0.0374682	-0.102179	0.044694	NA	NA	NA	NA
age	Blautia obeum	64	-0.0219818	0.0532955	-0.126439	0.0824754	NA	NA	NA	NA
age	Bilophila wadsworthia	65	-0.189741	0.066735	-0.320539	-0.0589426	NA	NA	NA	NA
age	Roseburia hominis	66	-0.0877106	0.0685992	-0.222163	0.0467413	NA	NA	NA	NA
age	Veillonella parvula	67	0.176853	0.0667907	0.0459454	0.30776	NA	NA	NA	NA
age	Atopobium deltae	68	-0.70836	0.0157714	-0.739272	-0.677449	NA	NA	NA	NA
age	Rothia mucilaginosa	69	-0.694026	0.015776	-0.724947	-0.663106	NA	NA	NA	NA
age	Bacteroides stercoris	70	-0.0382501	0.0397931	-0.116243	0.0397428	NA	NA	NA	NA
age	Granulicatella elegans	71	-0.65805	0.0157895	-0.688997	-0.627103	NA	NA	NA	NA
age	Roseburia sp. CAG:471	72	-0.0514279	0.0558021	-0.160798	0.0579423	NA	NA	NA	NA
age	Collinsella stercoris	73	0.0247182	0.0240783	-0.0224744	0.0719108	NA	NA	NA	NA
age	Streptococcus salivarius	74	0.057475	0.0426675	-0.0261517	0.141102	NA	NA	NA	NA
age	[Eubacterium] rectale	75	-0.066183	0.0351805	-0.135136	0.00276958	NA	NA	NA	NA
age	Coprococcus eutactus	76	-0.0719838	0.0292274	-0.129268	-0.014699	NA	NA	NA	NA
age	[Eubacterium] siraeum	77	-0.0781506	0.02734	-0.131736	-0.0245652	NA	NA	NA	NA
age	Bacteroides intestinalis	78	-0.0590248	0.0363533	-0.130276	0.0122264	NA	NA	NA	NA
age	Eubacterium sp. CAG:180	79	-0.0108861	0.0307929	-0.071239	0.0494668	NA	NA	NA	NA
age	Bifidobacterium adolescentis	80	-0.0472144	0.0494684	-0.144171	0.0497419	NA	NA	NA	NA
age	Bifidobacterium longum	81	-0.0111655	0.03532	-0.0803915	0.0580604	NA	NA	NA	NA
age	Barnesiella intestinihominis	82	-0.0336729	0.0331468	-0.0986395	0.0312936	NA	NA	NA	NA
age	Ruminococcus champanellensis	83	0.00665232	0.0790134	-0.148211	0.161516	NA	NA	NA	NA
age	Lachnospira pectinoschiza	84	0.0350389	0.0604672	-0.0834747	0.153553	NA	NA	NA	NA
age	Lactobacillus ruminis	85	-0.0808914	0.0420047	-0.163219	0.00143626	NA	NA	NA	NA
age	Eubacterium sp. CAG:38	86	-0.093343	0.0376633	-0.167162	-0.0195244	NA	NA	NA	NA
age	Roseburia intestinalis	87	-0.0532723	0.0338128	-0.119544	0.0129997	NA	NA	NA	NA
age	Eubacterium eligens	88	-0.0377312	0.0241497	-0.0850638	0.00960144	NA	NA	NA	NA
age	Eubacterium sp. CAG:251	89	0.0736762	0.039466	-0.00367575	0.151028	NA	NA	NA	NA
age	Bifidobacterium bifidum	90	-0.0330802	0.106435	-0.241688	0.175528	NA	NA	NA	NA
age	Akkermansia muciniphila	91	0.0681653	0.052726	-0.0351757	0.171506	NA	NA	NA	NA
age	Alistipes indistinctus	92	-0.0287192	0.0312776	-0.0900223	0.0325838	NA	NA	NA	NA
age	Bacteroides faecis	93	-0.14873	0.0774218	-0.300474	0.00301404	NA	NA	NA	NA
age	[Ruminococcus] lactaris	94	0.0178754	0.0301207	-0.0411601	0.076911	NA	NA	NA	NA
age	Lactobacillus rogosae	95	-0.077095	0.0382274	-0.152019	-0.00217076	NA	NA	NA	NA
age	Bacteroides faecis CAG:32	96	-0.328243	0.159455	-0.640769	-0.015717	NA	NA	NA	NA
age	Butyricimonas virosa	97	-0.0315429	0.0399911	-0.109924	0.0468382	NA	NA	NA	NA
age	Ruminococcus obeum CAG:39	98	-0.081205	0.0428334	-0.165157	0.00274693	NA	NA	NA	NA
age	Veillonella tobetsuensis	99	-0.0517223	0.0360903	-0.122458	0.0190134	NA	NA	NA	NA
age	Streptococcus parasanguinis	100	0.159469	0.0569812	0.0477877	0.27115	NA	NA	NA	NA
age	Ruminococcus bicirculans	101	-0.0205018	0.0517973	-0.122023	0.0810191	NA	NA	NA	NA
age	Methanosphaera stadtmanae	102	0.0533596	0.0525009	-0.0495402	0.156259	NA	NA	NA	NA
age	Bacteroides galacturonicus	103	-0.0370384	0.0346002	-0.104854	0.0307768	NA	NA	NA	NA
age	Veillonella dispar	104	0.156688	0.0662444	0.0268513	0.286525	NA	NA	NA	NA
age	Parabacteroides goldsteinii	105	-0.0924889	0.0489641	-0.188457	0.00347902	NA	NA	NA	NA
age	Phascolarctobacterium faecium	106	0.0340615	0.0392753	-0.0429167	0.11104	NA	NA	NA	NA
age	Dialister invisus	107	-0.0228536	0.0496904	-0.120245	0.0745378	NA	NA	NA	NA
age	Veillonella infantium	108	0.158901	0.0753162	0.011284	0.306518	NA	NA	NA	NA
age	Intestinibacter bartlettii	109	0.0535411	0.0862381	-0.115482	0.222565	NA	NA	NA	NA
age	Bacteroides fragilis	110	0.252345	0.16048	-0.0621904	0.566881	NA	NA	NA	NA
age	Streptococcus sp. A12	111	-0.0338387	0.0330418	-0.0985995	0.0309221	NA	NA	NA	NA
age	Parasutterella excrementihominis	112	-0.0453776	0.0362916	-0.116508	0.0257527	NA	NA	NA	NA
age	Bacteroides nordii	113	-0.0811919	0.0428005	-0.165079	0.00269563	NA	NA	NA	NA
age	Streptococcus australis	114	0.189056	0.0743039	0.0434227	0.334689	NA	NA	NA	NA
age	Veillonella atypica	115	0.184194	0.0843936	0.0187855	0.349602	NA	NA	NA	NA
age	[Ruminococcus] gnavus	116	0.743129	0.199194	0.352716	1.13354	NA	NA	NA	NA
age	Lactobacillus mucosae	117	-2.13579	1.00938	-4.11414	-0.157444	NA	NA	NA	NA
age	Streptococcus infantis	118	0.153622	0.0681	0.0201481	0.287095	NA	NA	NA	NA
age	Streptococcus vestibularis	119	-0.0810337	0.0424063	-0.164148	0.00208115	NA	NA	NA	NA
age	Veillonella sp. T11011 6	120	0.180867	0.0880339	0.00832392	0.353411	NA	NA	NA	NA
age	Ruminococcaceae bacterium D5	121	0.0899681	0.0584414	-0.0245749	0.204511	NA	NA	NA	NA
age	Clostridium disporicum	122	0.0168317	0.0908596	-0.16125	0.194913	NA	NA	NA	NA
age	Lawsonibacter asaccharolyticus	123	0.0221901	0.0670028	-0.109133	0.153513	NA	NA	NA	NA
age	Bacteroides plebeius	124	-0.0812088	0.0428431	-0.16518	0.00276204	NA	NA	NA	NA
age	Firmicutes bacterium CAG:791	125	0.00565971	0.0596479	-0.111248	0.122567	NA	NA	NA	NA
age	Treponema succinifaciens	126	-0.0812087	0.0428426	-0.165179	0.00276133	NA	NA	NA	NA
age	Desulfovibrio piger	127	-0.0583437	0.0492274	-0.154828	0.0381402	NA	NA	NA	NA
age	Butyrivibrio sp. CAG:318	128	-0.0440751	0.0396178	-0.121725	0.0335744	NA	NA	NA	NA
age	Butyrivibrio crossotus	129	0.431449	0.21081	0.018269	0.844629	NA	NA	NA	NA
age	Bacteroides dorei	130	0.0251701	0.0380857	-0.0494764	0.0998167	NA	NA	NA	NA
age	Brachyspira sp. CAG:700	131	-0.0812068	0.0428379	-0.165167	0.00275391	NA	NA	NA	NA
age	Bacteroides caccae	132	0.0154065	0.0515448	-0.0856194	0.116432	NA	NA	NA	NA
age	Eubacterium ventriosum	133	-0.041661	0.0635103	-0.166139	0.0828168	NA	NA	NA	NA
age	Enterococcus faecalis	134	-0.0344988	0.0899288	-0.210756	0.141759	NA	NA	NA	NA
age	Desulfovibrionaceae bacterium	135	0.00603952	0.078273	-0.147373	0.159452	NA	NA	NA	NA
age	Bacteroides salyersiae	136	0.00419228	0.0368685	-0.0680686	0.0764532	NA	NA	NA	NA
age	Proteobacteria bacterium CAG:139	137	-0.105318	0.064722	-0.23217	0.0215351	NA	NA	NA	NA
age	Clostridium sp. CAG:253	138	-0.16306	0.0599039	-0.28047	-0.0456506	NA	NA	NA	NA
age	Paraprevotella clara	139	0.00446848	0.036813	-0.0676838	0.0766207	NA	NA	NA	NA
age	Turicimonas muris	140	0.00705004	0.0363752	-0.0642441	0.0783442	NA	NA	NA	NA
age	Roseburia sp. CAG:182	141	-0.0734251	0.0392238	-0.150302	0.00345216	NA	NA	NA	NA
age	Turicibacter sanguinis	142	-0.321984	0.0995998	-0.517196	-0.126772	NA	NA	NA	NA
age	Eubacterium sp. OM08 24	143	0.0668301	0.0560863	-0.043097	0.176757	NA	NA	NA	NA
age	Adlercreutzia equolifaciens	144	0.0457749	0.0439377	-0.0403415	0.131891	NA	NA	NA	NA
age	Asaccharobacter celatus	145	0.0193755	0.0613016	-0.100773	0.139524	NA	NA	NA	NA
age	Prevotella sp. CAG:873	146	0.0557207	0.0578554	-0.0576739	0.169115	NA	NA	NA	NA
age	Clostridium sp. CAG:413	147	0.29709	0.175583	-0.0470458	0.641227	NA	NA	NA	NA
age	Cloacibacillus porcorum	148	0.0910253	0.0590242	-0.02466	0.206711	NA	NA	NA	NA
age	Firmicutes bacterium CAG:238	149	0.432745	0.222256	-0.00286848	0.868359	NA	NA	NA	NA
age	Clostridium sp. CAG:590	150	-0.0994582	0.117667	-0.330081	0.131165	NA	NA	NA	NA
age	Anaeromassilibacillus sp. An250	151	0.0652023	0.0477755	-0.0284361	0.158841	NA	NA	NA	NA
age	Bacteroides eggerthii	152	-0.109958	0.134239	-0.373063	0.153146	NA	NA	NA	NA
age	Firmicutes bacterium CAG:534	153	0.130787	0.0932403	-0.0519603	0.313535	NA	NA	NA	NA
age	Olsenella scatoligenes	154	0.070635	0.0501753	-0.0277068	0.168977	NA	NA	NA	NA
age	Faecalitalea cylindroides	155	0.168356	0.0387701	0.092368	0.244344	NA	NA	NA	NA
age	Prevotella bivia	156	0.0910221	0.0590198	-0.0246547	0.206699	NA	NA	NA	NA
age	Clostridium sp. CAG:510	157	-0.0772421	0.0413079	-0.158204	0.00371996	NA	NA	NA	NA
age	Odoribacter laneus	158	0.0910219	0.0590196	-0.0246544	0.206698	NA	NA	NA	NA
age	Clostridium sp. CAG:242	159	0.0589157	0.0593306	-0.0573701	0.175202	NA	NA	NA	NA
age	Alistipes inops	160	0.0910181	0.0590144	-0.0246481	0.206684	NA	NA	NA	NA
age	[Clostridium] leptum	161	0.0615378	0.0254225	0.0117106	0.111365	NA	NA	NA	NA
age	[Clostridium] innocuum	162	0.165389	0.0397081	0.0875629	0.243216	NA	NA	NA	NA
age	Megasphaera elsdenii	163	-0.0332308	0.0642809	-0.159219	0.0927575	NA	NA	NA	NA
age	Prevotella sp. 885	164	-0.058652	0.0279869	-0.113505	-0.00379855	NA	NA	NA	NA
age	Cloacibacillus evryensis	165	0.0910156	0.0590111	-0.024644	0.206675	NA	NA	NA	NA
age	Ruminococcus sp. CAG:403	166	0.0447205	0.0839276	-0.119775	0.209215	NA	NA	NA	NA
age	Parabacteroides sp. CAG:409	167	0.0910138	0.0590086	-0.0246409	0.206669	NA	NA	NA	NA
age	Hungatella hathewayi	168	0.0886707	0.0563779	-0.0218279	0.199169	NA	NA	NA	NA
age	Bifidobacterium dentium	169	0.101871	0.0586502	-0.013081	0.216824	NA	NA	NA	NA
age	Klebsiella michiganensis	170	0.0910158	0.0590114	-0.0246443	0.206676	NA	NA	NA	NA
age	Anaerotruncus colihominis	171	0.0151813	0.0459694	-0.0749171	0.10528	NA	NA	NA	NA
age	Mogibacterium diversum	172	0.114262	0.0474349	0.0212911	0.207233	NA	NA	NA	NA
age	Eubacterium callanderi	173	0.0909998	0.0589896	-0.0246176	0.206617	NA	NA	NA	NA
age	Actinomyces sp. oral taxon 448	174	0.0909826	0.0589663	-0.0245892	0.206554	NA	NA	NA	NA
age	Streptococcus anginosus group	175	0.112371	0.0479986	0.0182955	0.206447	NA	NA	NA	NA
age	Dialister succinatiphilus	176	-0.135246	0.121057	-0.372513	0.102021	NA	NA	NA	NA
age	Streptococcus gordonii	177	0.187021	0.0364841	0.115513	0.258528	NA	NA	NA	NA
age	Actinomyces sp. HMSC035G02	178	0.204926	0.0341186	0.138055	0.271797	NA	NA	NA	NA
age	Streptococcus mutans	179	0.0908487	0.0587849	-0.0243675	0.206065	NA	NA	NA	NA
age	Actinomyces odontolyticus	180	0.485612	0.0789304	0.330911	0.640313	NA	NA	NA	NA
age	Collinsella intestinalis	181	0.0830652	0.0506924	-0.0162901	0.182421	NA	NA	NA	NA
age	Collinsella massiliensis	182	0.0546154	0.0500635	-0.0435071	0.152738	NA	NA	NA	NA
age	Corynebacterium amycolatum	183	0.0907907	0.0587065	-0.0242719	0.205853	NA	NA	NA	NA
age	Sanguibacteroides justesenii	184	0.0908097	0.0587321	-0.0243032	0.205923	NA	NA	NA	NA
age	Enterococcus gallinarum	185	0.0441788	0.049701	-0.0532333	0.141591	NA	NA	NA	NA
age	Romboutsia ilealis	186	0.0403229	0.0711473	-0.0991233	0.179769	NA	NA	NA	NA
age	Enterorhabdus caecimuris	187	-0.251642	0.168464	-0.581825	0.0785412	NA	NA	NA	NA
age	Finegoldia magna	188	0.090082	0.0577575	-0.0231207	0.203285	NA	NA	NA	NA
age	Actinomyces oris	189	0.613497	0.0130677	0.587885	0.639109	NA	NA	NA	NA
age	Klebsiella aerogenes	190	0.580767	0.195114	0.19835	0.963184	NA	NA	NA	NA
age	Terrisporobacter othiniensis	191	1.20184	0.169652	0.869326	1.53435	NA	NA	NA	NA
age	Gemella sanguinis	192	0.240877	0.123081	-0.000358161	0.482112	NA	NA	NA	NA
age	Clostridium paraputrificum	193	1.18746	0.165185	0.863704	1.51122	NA	NA	NA	NA
age	[Clostridium] spiroforme	194	1.19009	0.15679	0.882786	1.49739	NA	NA	NA	NA
age	Alloscardovia omnicolens	195	1.19536	0.144776	0.911608	1.47912	NA	NA	NA	NA
age	Lactococcus piscium	196	1.19994	0.149927	0.906085	1.49379	NA	NA	NA	NA
age	Clostridium perfringens	197	0.037143	0.100192	-0.159229	0.233515	NA	NA	NA	NA
age	Enterobacter cloacae complex	198	0.218694	0.121641	-0.0197182	0.457107	NA	NA	NA	NA
age	Haemophilus sp. HMSC71H05	199	0.181987	0.0930183	-0.000325738	0.364299	NA	NA	NA	NA
age	Acidaminococcus intestini	200	0.18742	0.0920971	0.00691263	0.367927	NA	NA	NA	NA
age	Firmicutes bacterium CAG:94	201	1.19357	0.106005	0.985807	1.40134	NA	NA	NA	NA
age	Eggerthella lenta	202	-0.0838396	0.123959	-0.326794	0.159115	NA	NA	NA	NA
age	Massiliomicrobiota timonensis	203	1.19387	0.0806797	1.03574	1.352	NA	NA	NA	NA
age	Streptococcus pasteurianus	204	1.19436	0.045352	1.10547	1.28325	NA	NA	NA	NA
age	Actinomyces sp. ICM47	205	1.19873	0.0538664	1.09316	1.30431	NA	NA	NA	NA
age	Clostridium celatum	206	1.1907	0.0761251	1.04149	1.3399	NA	NA	NA	NA
age	Klebsiella variicola	207	1.19993	0.0887072	1.02606	1.37379	NA	NA	NA	NA
age	Klebsiella quasipneumoniae	208	1.19683	0.0847041	1.03081	1.36285	NA	NA	NA	NA
age	[Eubacterium] sulci	209	1.0974	0.0136662	1.07062	1.12419	NA	NA	NA	NA
age	Christensenella minuta	210	1.17363	0.0135639	1.14704	1.20021	NA	NA	NA	NA
age	Veillonella rodentium	211	1.00186	0.0139055	0.974602	1.02911	NA	NA	NA	NA
age	Actinomyces naeslundii	212	1.032	0.0138111	1.00493	1.05907	NA	NA	NA	NA
age	Clostridium sp. CAG:632	213	-0.0812087	0.0428428	-0.165179	0.00276157	NA	NA	NA	NA
age	Prevotella sp. AM42 24	214	0.0304159	0.0938489	-0.153525	0.214356	NA	NA	NA	NA
age	Ruminococcus sp. CAG:624	215	-0.081207	0.0428385	-0.165169	0.00275483	NA	NA	NA	NA
age	Mitsuokella multacida	216	0.0175249	0.0385615	-0.0580542	0.0931039	NA	NA	NA	NA
age	Prevotella sp. CAG:1092	217	-0.0198119	0.0512665	-0.120292	0.0806687	NA	NA	NA	NA
age	Ruminococcus sp. CAG:563	218	-0.0993414	0.151386	-0.396053	0.19737	NA	NA	NA	NA
age	Treponema berlinense	219	-0.081199	0.0428184	-0.165121	0.00272355	NA	NA	NA	NA
age	Ruminococcus sp. CAG:330	220	-0.739111	0.400211	-1.52351	0.0452879	NA	NA	NA	NA
age	Bifidobacterium catenulatum	221	0.140354	0.114776	-0.0846021	0.365311	NA	NA	NA	NA
age	Eubacterium sp. CAG:786	222	1.65539	0.224364	1.21565	2.09514	NA	NA	NA	NA
age	Blastocystis sp. subtype 1	223	0.745715	0.295373	0.166793	1.32464	NA	NA	NA	NA
age	Corynebacterium argentoratense	224	1.64246	0.213376	1.22425	2.06066	NA	NA	NA	NA
age	[Bacteroides] pectinophilus	225	1.65238	0.202427	1.25563	2.04913	NA	NA	NA	NA
age	Coprobacter fastidiosus	226	-0.0549493	0.0438945	-0.140981	0.0310823	NA	NA	NA	NA
age	Klebsiella oxytoca	227	1.64562	0.178937	1.29491	1.99633	NA	NA	NA	NA
age	Enterococcus durans	228	1.57836	0.041047	1.4979	1.65881	NA	NA	NA	NA
age	Slackia exigua	229	-0.0612441	0.0452772	-0.149986	0.0274975	NA	NA	NA	NA
age	Roseburia sp. CAG:303	230	-0.0612412	0.0452635	-0.149956	0.0274736	NA	NA	NA	NA
age	Bifidobacterium animalis	231	-0.0612347	0.0452337	-0.149891	0.0274217	NA	NA	NA	NA
age	Bifidobacterium pseudocatenulatum	232	0.184173	0.0919307	0.00399183	0.364354	NA	NA	NA	NA
age	Bacteroides massiliensis	233	0.150656	0.0907174	-0.0271473	0.328458	NA	NA	NA	NA
age	Eubacterium sp. CAG:274	234	0.192407	0.0938473	0.00846915	0.376344	NA	NA	NA	NA
age	Sutterella parvirubra	235	0.0840559	0.0734663	-0.0599355	0.228047	NA	NA	NA	NA
age	Streptococcus lutetiensis	236	0.0812656	0.102989	-0.120589	0.28312	NA	NA	NA	NA
age	Streptococcus sp. F0442	237	0.19227	0.0936412	0.0087369	0.375804	NA	NA	NA	NA
age	Blautia sp. CAG:257	238	0.192219	0.0935645	0.00883645	0.375602	NA	NA	NA	NA
age	Weissella cibaria	239	-0.979084	0.396089	-1.7554	-0.202764	NA	NA	NA	NA
age	Weissella confusa	240	-5.39726	0.957851	-7.27461	-3.5199	NA	NA	NA	NA
age	Monoglobus pectinilyticus	241	-5.395	0.95896	-7.27453	-3.51547	NA	NA	NA	NA
age	Streptococcus thermophilus	242	-5.3795	0.921718	-7.18604	-3.57297	NA	NA	NA	NA
age	Acidaminococcus sp. CAG:542	243	-5.37837	0.920642	-7.18279	-3.57394	NA	NA	NA	NA
age	Lactobacillus gasseri	244	-5.37412	0.916197	-7.16984	-3.57841	NA	NA	NA	NA
age	Alistipes onderdonkii	245	-5.39809	0.934585	-7.22984	-3.56633	NA	NA	NA	NA
age	Oxalobacter formigenes	246	-5.39646	0.906906	-7.17396	-3.61896	NA	NA	NA	NA
age	Intestinimonas butyriciproducens	247	-5.37513	0.875497	-7.09107	-3.65919	NA	NA	NA	NA
age	Lactobacillus plantarum	248	-5.37473	0.8749	-7.0895	-3.65995	NA	NA	NA	NA
age	Ruminococcaceae bacterium D16	249	-5.3967	0.861547	-7.0853	-3.7081	NA	NA	NA	NA
age	Bacteroides clarus	250	0.0250873	0.0428552	-0.0589073	0.109082	NA	NA	NA	NA
age	[Clostridium] symbiosum	251	-5.19299	0.0585581	-5.30776	-5.07822	NA	NA	NA	NA
age	Sellimonas intestinalis	252	-4.69081	0.0927752	-4.87264	-4.50897	NA	NA	NA	NA
age	Megamonas funiformis	253	0.0254552	0.0429481	-0.0587216	0.109632	NA	NA	NA	NA
age	Bacteroides coprophilus	254	-0.258995	0.107861	-0.470399	-0.0475908	NA	NA	NA	NA
age	Megamonas hypermegale	255	0.0254513	0.0429214	-0.0586732	0.109576	NA	NA	NA	NA
age	Enterobacter mori	256	0.0254519	0.0429253	-0.0586802	0.109584	NA	NA	NA	NA
age	Haemophilus sputorum	257	0.0254348	0.0428086	-0.0584686	0.109338	NA	NA	NA	NA
age	Clostridium sp. CAG:58	258	0.0254539	0.0429396	-0.0587062	0.109614	NA	NA	NA	NA
age	Clostridium sp. CAG:299	259	0.0253996	0.0425697	-0.0580354	0.108835	NA	NA	NA	NA
age	Erysipelatoclostridium ramosum	260	0.0254555	0.0429503	-0.0587255	0.109637	NA	NA	NA	NA
age	Bacteroides finegoldii	261	0.0254554	0.0429493	-0.0587238	0.109634	NA	NA	NA	NA
age	Clostridium citroniae	262	0.0254522	0.0429275	-0.0586841	0.109588	NA	NA	NA	NA
age	Clostridium bolteae	263	0.0254397	0.0428431	-0.0585311	0.109411	NA	NA	NA	NA
age	Prevotella sp. CAG:5226	264	-0.189645	0.066264	-0.31952	-0.05977	NA	NA	NA	NA
age	Parabacteroides johnsonii	265	-0.126537	0.0674207	-0.258679	0.00560566	NA	NA	NA	NA
age	Citrobacter braakii	266	-0.0612021	0.045084	-0.149565	0.027161	NA	NA	NA	NA
age	Lactococcus lactis	267	-0.477302	0.200589	-0.87045	-0.0841544	NA	NA	NA	NA
age	Firmicutes bacterium CAG:555	268	-0.203918	0.0723852	-0.34579	-0.0620452	NA	NA	NA	NA
age	Leuconostoc citreum	269	-0.521958	0.239299	-0.990974	-0.0529409	NA	NA	NA	NA
age	Lactococcus garvieae	270	-0.521911	0.239239	-0.99081	-0.0530115	NA	NA	NA	NA
age	Leuconostoc mesenteroides	271	-0.519321	0.235955	-0.981784	-0.0568588	NA	NA	NA	NA
age	Lactococcus petauri	272	-0.519502	0.236182	-0.98241	-0.0565938	NA	NA	NA	NA

## Sheet: Table S4
Supplementary Table S4: VFDB gene coverages per sample.
function	accession	C3	C4	C5	D9
kpsM	AAA24046		8.32
ompA	AAF37887	42.53		10.18
aslA	AAG10151	68.25
yagW/ecpD	NP_286007	48.11
yagX/ecpC	NP_286008	49.2
yagY/ecpB	NP_286009	47.42		3.31
yagZ/ecpA	NP_286010	53.35	7.59	3.76
espX4	NP_290672	49.91
espX5	NP_290699	40.41
fepA	NP_752600	55.18		12.26
fes	NP_752602	51.84		14.23
fepC	NP_752606	65.57	4.11	8.01
fepG	NP_752607	64.68	5.86
entS	NP_752609	55.84	6.16	10.18
fepB	NP_752610	49.7	6.01	9.55
entE	NP_752612	56.77	6.5	11.63
entB	NP_752613	65.5	7.26	7.38
entA	NP_752614	52.1	8.1	9.32
iucC	NP_755500		3.88
iucB	NP_755501		6.74
chuS	NP_756169		3.34
chuY	NP_756178		3.39
fimE	NP_757240		5.23
fimC	NP_757243		6.61
fimD	NP_757244	63.44
fimG	NP_757247	57.82	6.37
fss1	NP_813892				4.77
ebpC	NP_814823				4.37
srtC	NP_814824				5.05
gspD	YP_404600		7	10.88
gspF	YP_404602			7.88
gspH	YP_404604			10.66
gspI	YP_404605			12.21
gspJ	YP_404606			17.65
gspK	YP_404607			12.75
gspL	YP_404608			12.13
gspM	YP_404609			8.39

## Sheet: Table S5
Supplementary Table S5: happi results for VFDB genes comparing dairy workers and community controls.
gene	pvalue	Intercept	dairy	age	qvalue
gspF	0.499546	-7.77643	2.01762	0.137412	1
gspH	0.499546	-7.77643	2.01762	0.137412	1
gspI	0.499546	-7.77643	2.01762	0.137412	1
gspJ	0.499546	-7.77643	2.01762	0.137412	1
gspK	0.499546	-7.77643	2.01762	0.137412	1
gspL	0.499546	-7.77643	2.01762	0.137412	1
gspM	0.499546	-7.77643	2.01762	0.137412	1
gspD	0.516179	-9.60702	2.34865	0.179263	1
aslA	1	-1.70676	-0.285819	0.0356346	1
entA	1	-6.30153	0.660311	0.134871	1
entB	1	-6.30153	0.660311	0.134871	1
entE	1	-6.30153	0.660311	0.134871	1
entS	1	-6.30153	0.660311	0.134871	1
espX4	1	-1.70676	-0.285819	0.0356346	1
espX5	1	-1.70676	-0.285819	0.0356346	1
fepA	1	-3.47032	-0.0223883	0.0773889	1
fepB	1	-6.30153	0.660311	0.134871	1
fepC	1	-6.30153	0.660311	0.134871	1
fepG	1	-2.14416	0.192688	0.0346771	1
fes	1	-3.47032	-0.0223883	0.0773889	1
fimD	1	-1.70676	-0.285819	0.0356346	1
fimG	1	-2.14416	0.192688	0.0346771	1
ompA	1	-3.47032	-0.0223883	0.0773889	1
yagW/ecpD	1	-1.70676	-0.285819	0.0356346	1
yagX/ecpC	1	-1.70676	-0.285819	0.0356346	1
yagY/ecpB	1	-3.47032	-0.0223883	0.0773889	1
yagZ/ecpA	1	-6.30153	0.660311	0.134871	1
chuS	1	-1.05636	-0.0254099	0.0237073	1
chuY	1	-1.05636	-0.0254099	0.0237073	1
fimC	1	-1.05636	-0.0254099	0.0237073	1
fimE	1	-1.05636	-0.0254099	0.0237073	1
iucB	1	-1.05636	-0.0254099	0.0237073	1
iucC	1	-1.05636	-0.0254099	0.0237073	1
kpsM	1	-1.05636	-0.0254099	0.0237073	1
ebpC	1	0.588169	0.0832866	-0.0148599	1
fss1	1	0.588169	0.0832866	-0.0148599	1
srtC	1	0.588169	0.0832866	-0.0148599	1

## Sheet: Table S6
Supplementary Table S6: happi results VFDB genes comparing dairy workers and community controls with the inclusion of the HMP cohort.
gene	pvalue	Intercept	dairy	HMP	age	obese vs. normal	overweight vs. normal	qvalue
yagZ/ecpA	0.221317	-4.80413	-1.64084	-0.492185	0.0776098	1.83957	1.68049	1
entB	0.221317	-4.80413	-1.64084	-0.492185	0.0776098	1.83957	1.68049	1
fepC	0.221317	-4.80413	-1.64084	-0.492185	0.0776098	1.83957	1.68049	1
fepB	0.221317	-4.80413	-1.64084	-0.492185	0.0776098	1.83957	1.68049	1
entA	0.560146	1.76487	1.17245	0.948425	-0.0553777	-0.792507	-0.397659	1
entE	0.560146	1.76487	1.17245	0.948425	-0.0553777	-0.792507	-0.397659	1
entS	0.560146	1.76487	1.17245	0.948425	-0.0553777	-0.792507	-0.397659	1
fepG	0.663824	0.95689	1.15864	1.10816	-0.0338214	-0.846956	-0.345548	1
espX5	0.676596	0.655975	0.85929	0.336471	0.00119979	-1.56093	-1.35164	1
fimD	0.676596	0.655975	0.85929	0.336471	0.00119979	-1.56093	-1.35164	1
yagW/ecpD	0.676596	0.655975	0.85929	0.336471	0.00119979	-1.56093	-1.35164	1
fes	0.719212	1.48393	0.997851	0.831485	-0.0434174	-0.876751	-0.289157	1
yagY/ecpB	0.719212	1.48393	0.997851	0.831485	-0.0434174	-0.876751	-0.289157	1
fimG	0.769158	1.45186	1.04149	0.310398	-0.0292079	-1.2327	-1.32167	1
aslA	0.823358	0.159415	0.836073	0.994471	-0.00688506	-0.963377	-0.113936	1
espX4	0.823358	0.159415	0.836073	0.994471	-0.00688506	-0.963377	-0.113936	1
yagX/ecpC	0.823358	0.159415	0.836073	0.994471	-0.00688506	-0.963377	-0.113936	1
gspD	0.935194	2.68027	0.472865	0.145081	-0.0625416	-0.369658	-0.599436	1
fepA	0.989183	2.04204	0.894374	0.0225197	-0.0396128	-1.3095	-1.30726	1
ompA	0.989183	2.04204	0.894374	0.0225197	-0.0396128	-1.3095	-1.30726	1
papB	1	-1.24608	0.364388	0.561839	0.0208988	0.426756	0.453285	1
draP	1	-0.887146	0.293833	0.428441	0.0146521	0.383642	0.392461	1
gspE	1	1.68525	-0.171116	-0.647244	-0.00210565	-1.02139	-1.5469	1
papG	1	1.68525	-0.171116	-0.647244	-0.00210565	-1.02139	-1.5469	1
papJ	1	1.68525	-0.171116	-0.647244	-0.00210565	-1.02139	-1.5469	1
papD	1	1.68525	-0.171116	-0.647244	-0.00210565	-1.02139	-1.5469	1
espL1	1	1.68525	-0.171116	-0.647244	-0.00210565	-1.02139	-1.5469	1
espX1	1	1.68525	-0.171116	-0.647244	-0.00210565	-1.02139	-1.5469	1
chuS	1	2.61409	0.217158	-0.514039	-0.0363477	-0.918607	-1.67184	1
shuA	1	1.68525	-0.171116	-0.647244	-0.00210565	-1.02139	-1.5469	1
chuW	1	1.68525	-0.171116	-0.647244	-0.00210565	-1.02139	-1.5469	1
shuX	1	1.68525	-0.171116	-0.647244	-0.00210565	-1.02139	-1.5469	1
chuY	1	2.61409	0.217158	-0.514039	-0.0363477	-0.918607	-1.67184	1
shuV	1	1.68525	-0.171116	-0.647244	-0.00210565	-1.02139	-1.5469	1
kpsM	1	2.61409	0.217158	-0.514039	-0.0363477	-0.918607	-1.67184	1
gspK	1	3.28509	-0.0848887	-0.906841	-0.0490764	-0.898388	-1.55092	1
gspJ	1	3.28509	-0.0848887	-0.906841	-0.0490764	-0.898388	-1.55092	1
gspI	1	3.28509	-0.0848887	-0.906841	-0.0490764	-0.898388	-1.55092	1
gspH	1	3.28509	-0.0848887	-0.906841	-0.0490764	-0.898388	-1.55092	1
gspG	1	1.68525	-0.171116	-0.647244	-0.00210565	-1.02139	-1.5469	1
fimB	1	0.277664	0.030479	-0.23131	0.00108205	-0.0304922	-0.181887	1
fimE	1	2.61409	0.217158	-0.514039	-0.0363477	-0.918607	-1.67184	1
fimC	1	2.61409	0.217158	-0.514039	-0.0363477	-0.918607	-1.67184	1
iucB	1	2.61409	0.217158	-0.514039	-0.0363477	-0.918607	-1.67184	1
iucC	1	2.61409	0.217158	-0.514039	-0.0363477	-0.918607	-1.67184	1
espL4	1	1.68525	-0.171116	-0.647244	-0.00210565	-1.02139	-1.5469	1
astA	1	1.68525	-0.171116	-0.647244	-0.00210565	-1.02139	-1.5469	1
espY4	1	1.68525	-0.171116	-0.647244	-0.00210565	-1.02139	-1.5469	1
lpfB	1	0.8344	0.0126284	-0.28627	0.0146754	-0.975217	-1.55509	1
NA	1	-2.69004	0.468114	3.02509	0.0688806	0.270506	-0.896138	1
gspF	1	2.39035	0.173881	0.0201763	-0.0491476	-0.426676	-0.51026	1
gspL	1	2.39035	0.173881	0.0201763	-0.0491476	-0.426676	-0.51026	1
gspM	1	2.39035	0.173881	0.0201763	-0.0491476	-0.426676	-0.51026	1
ebpC	1	-0.475442	-0.491948	0.769026	0.0291292	-0.361408	-0.920706	1
fss1	1	-0.475442	-0.491948	0.769026	0.0291292	-0.361408	-0.920706	1
srtC	1	-0.475442	-0.491948	0.769026	0.0291292	-0.361408	-0.920706	1

## Sheet: Table S7
Supplementary Table S7: CARD gene coverages per sample.
function	accession	C1	C2	C3	C4	C5	C6	D1	D2	D3	D4	D5	D6	D7	D8	D9	D10
AAC(6')-Ii	L12710:0-549												11.95			18.1
aad(6)	AY712687:0-831					22.71			2.04
aadS	M72415.1:1120-1984		5.03		87.18			5.95			5.1		182.06
ACI-1	AJ007350.1:239-1094				47.87
acrB	U00096.3:484403-481253			62.59	9.37
acrD	AP009048.1:2586250-2589364			52.49	5.07
acrE	U00096:3413863-3415021			62.56	7.36	12.86
acrF	U00096:3415032-3418137			70.34	8.91	11.63
acrS	U00096:3413465-3412802			53.83	5.87
ANT(6)-Ib	FN594949:27481-28339															11.16
APH(3')-IIIa	CP004067:52914-53709	321.2		34.1	201.9			3.57	5.65	24.14		56.46	26.32		21.28	9.04
bacA	U00096.3:3204131-3203309			59.68		12.76
baeR	AP009048.1:2166412-2167135			59.76		12.05
baeS	AP009048:2165012-2166416			54.87	5.58	11.46
Bifidobacteria_intrinsic_ileS_conferring_resistance_to_mupirocin	CP001840.1:1613960-1610636					14.27					12.76
Bifidobacterium_adolescentis_rpoB_conferring_resistance_to_rifampicin	NC_008618.1:1670624-1667063		20.12		36.26					53.52
CblA-1	GQ343019:132-1023		15.09						46.77		12.02		81.44
CfxA2	AF118110.1:1037-71					16.78			69.92		25.64	43.38	165.01
CfxA3	AF472622:52-1018						117.69	4.33		125.95	129.63			54.57
CfxA4	AY769933:0-966	412.39
CfxA5	AY769934:27-993		138.14
CfxA6	GQ342996:797-1793						44.74						66.2		176.54	140.32
cpxA	BA000007.3:4905062-4903688			60.39	5.89	12.57
CRP	AP009048.1:4154296-4153663			80.43	11.55	13.33
dfrF	AF028812:392-887				18.76		14.53	20.25			25.48	9.73	21.22	65.66	2.56	17.51
efmA	AB467372.1:284-1571															13.97
emrA	AP009048:2810082-2811255	2.61		63.78	10.17	12.21
emrB	U00096:2812615-2814154			57.2	6.94	10.67											4.31
emrK	D78168:536-1592			55.95	8.32	10.12
emrR	U00096.3:2810769-2811300			62.63	5.95	13.69
emrY	D78168:1591-3130			48.78
eptA	AP009048:4340268-4338624			79.34	6.24	13.58
EreD	KP265721.1:331-1558												16.91
ErmF	M17124:1181-1982									28.75
ErmG	L42817:201-936					11.26	13.01		8.17	64.18	16.7						389.81
Escherichia_coli_acrA	U00096.3:485619-484425			56.5	5.55	13.1
Escherichia_coli_ampC	U00096.3:4378944-4377810			68.8	8.24	14.87
Escherichia_coli_ampC1_beta-lactamase	FN649414.1:2765050-2766355			45.31	7.3	10.51
Escherichia_coli_ampH	AP012030.1:396711-395553			56.22		10.68
Escherichia_coli_emrE	Z11877.1:485-818					11.86
Escherichia_coli_mdfA	JQ394987:0-1233			53.71		9.05
evgA	BA000007.3:3212025-3212640			54.68	9.57	5.02
evgS	U00096:2484373-2487967					10.74
gadW	CP015085.1:2552440-2551711			72.56	7.74	17.36
gadX	AP009048.1:3974604-3975429			62.3		15.38
H-NS	BA000007.3:1738104-1737690			37.76	5.19	13.44
kdpE	U00096.3:721733-721055			43.55		6.7
lnuC	AY928180:0-495				55.6	7.2	12.98			2.18
marA	AP009048.1:1621287-1621671			52.02		5.87
mdtA	U00096:2154015-2155263			55.67	8.01	10.31
mdtB	U00096:2155262-2158385			56.84
mdtC	U00096:2158385-2161463			59.34		10.68
mdtE	AP009048.1:3981183-3980025	2.62		68.9	10.22	13.13
mdtF	U00096:3660413-3663527			65.73		12.83
mdtG	CP000800.1:1192954-1191727			54.1		9.57
mdtH	U00096:1125326-1124117			44.03	7.64	9.74
mdtM	U00096.3:4568519-4567286			69.94	5.74
mdtN	AP009048.1:4307588-4306556			86.01	8.25
mdtO	AP009048.1:4306557-4304505			62.78	7.66	12.42
mdtP	AP009048.1:4304509-4303042			65.75	5.67	11.99
Mef(En2)	AF251288.1:2000-794	9.86	89.88	43.22	21.96	58.46		7.84	44.97	264.75	132.68	7.14	345.49				13.89
mel	AF227521.1:3269-4487		18.49				36.26		17.4		3.21	6.46					12.91
msbA	U00096.3:966620-968369			51.25	6.3	13.33
msrC	AF313494:0-1479												11.71			22.01
OXA-347	JN086160:2407-1582									21.4			7.93
pmrF	U00096:2367070-2368039			47.64		12.57
qacH	DQ149925.1:188-521				10.84
QnrB5	DQ303919:0-681				9.06
rmtD2	HQ401565.1:14882-14138							2.02
rmtF	JQ808129:1598-2378				14.69		6.79
SAT-4	U01945:373-916							4.91		16.08		10.35	2.63
sul2	AY055428.1:21084-20268					17.35
tet(40)	AM419751:14210-15431			162.25	229.04	96.01	86.15	199.47		39.66			30.73			90.06	40.95
tet(B)	AB089595:0-1206			40.21
tet(G)	AF133139:0-1176									16.69
tet(W/N/W)	KU736867.1:19653-21573							88.83								46.16
tet32	EU722333.1:1932-3852		11.65	11.08		22.86	18.51	7.92		13.35							11.59
tetM	AM990992.1:1003680-1001760	28.91		11.83		40.61				38.87		9.02		59.08	4.3
tetO	M18896.2:206-2126						223.33			50.29						277.26	87.23
tetQ	Z21523:0-1974				176.23		63.83		524.66								1295.82
tetW	AJ222769.3:3686-5606											172.18	245.64				94.03
tetX	M37699:585-1752							7.24
ugd	U00096:2099613-2098446					9.55
vanXYG	DQ212986:7030-7795			9.79
yojI	U00096.3:2308615-2306971			47.03	5.98	8.88

## Sheet: Table S8
Supplementary Table S8: happi CARD results comparing dairy workers and community controls.
gene	pvalue	Intercept	dairy	age	qvalue
SAT-4	0.00118005	-12.4683	6.37322	0.174953	0.100305
tetW	0.0470274	4.15201	2.63294	-0.151829	1
emrB	0.143923	-4.83728	2.31998	0.103693	1
dfrF	0.184985	-1.23882	1.45948	0.0123036	1
OXA-347	0.252084	-4.83975	2.09973	0.0716091	1
CfxA3	0.296608	-2.36489	1.40926	0.0324789	1
rmtF	0.332831	-1.2994	-1.80401	0.0352061	1
APH(3')-IIIa	0.33888	-1.44324	1.06826	0.0271894	1
CfxA2	0.358741	-5.20791	1.59299	0.0926797	1
tet(W/N/W)	0.446611	-1.65346	1.28349	0.0189439	1
tet(40)	0.475429	-3.0877	0.854802	0.0738946	1
ErmG	0.489359	-1.52862	1.09607	0.0266267	1
Escherichia_coli_emrE	0.499546	-7.77643	2.01762	0.137412	1
evgS	0.499546	-7.77643	2.01762	0.137412	1
sul2	0.499546	-7.77643	2.01762	0.137412	1
ugd	0.499546	-7.77643	2.01762	0.137412	1
emrA	0.564722	-1.19003	-1.06908	0.0440287	1
mdtE	0.564722	-1.19003	-1.06908	0.0440287	1
CfxA5	0.603138	-0.366446	-1.23786	0.0270027	1
rmtD2	0.63101	-1.90927	0.913764	0.0304177	1
tetX	0.63101	-1.90927	0.913764	0.0304177	1
AAC(6')-Ii	0.632066	0.260323	0.871215	-0.0190849	1
msrC	0.632066	0.260323	0.871215	-0.0190849	1
CfxA4	0.669834	2.3142	-0.690516	-0.0665806	1
ErmF	0.750974	-1.05487	0.598493	0.0161557	1
tet(G)	0.750974	-1.05487	0.598493	0.0161557	1
tetO	0.753858	2.15024	0.52228	-0.074262	1
tet32	0.778242	-0.874051	0.365381	0.0273287	1
aadS	0.831141	-2.6436	0.413135	0.0542523	1
mel	0.845735	4.75405	-0.464743	-0.0966658	1
EreD	0.881941	-0.3785	0.267995	0.00522253	1
tetQ	0.899324	0.903587	-0.318674	-0.0131552	1
tetM	0.97281	0.352241	-0.0476052	-0.00589051	1
Mef(En2)	1	0.116572	0.4081	0.0321217	1
Bifidobacterium_adolescentis_rpoB_conferring_resistance_to_rifampicin	1	-1.74022	-0.200057	0.026794	1
CblA-1	1	1.93639	0.210281	-0.0459226	1
acrB	1	-2.14416	0.192688	0.0346771	1
acrD	1	-2.14416	0.192688	0.0346771	1
acrE	1	-6.30153	0.660311	0.134871	1
acrF	1	-6.30153	0.660311	0.134871	1
acrS	1	-2.14416	0.192688	0.0346771	1
bacA	1	-3.47032	-0.0223883	0.0773889	1
baeR	1	-3.47032	-0.0223883	0.0773889	1
baeS	1	-6.30153	0.660311	0.134871	1
cpxA	1	-6.30153	0.660311	0.134871	1
CRP	1	-6.30153	0.660311	0.134871	1
emrK	1	-6.30153	0.660311	0.134871	1
emrR	1	-6.30153	0.660311	0.134871	1
emrY	1	-1.70676	-0.285819	0.0356346	1
eptA	1	-6.30153	0.660311	0.134871	1
Escherichia_coli_acrA	1	-6.30153	0.660311	0.134871	1
Escherichia_coli_ampC	1	-6.30153	0.660311	0.134871	1
Escherichia_coli_ampC1_beta-lactamase	1	-6.30153	0.660311	0.134871	1
Escherichia_coli_ampH	1	-3.47032	-0.0223883	0.0773889	1
Escherichia_coli_mdfA	1	-3.47032	-0.0223883	0.0773889	1
evgA	1	-6.30153	0.660311	0.134871	1
gadW	1	-6.30153	0.660311	0.134871	1
gadX	1	-3.47032	-0.0223883	0.0773889	1
H-NS	1	-6.30153	0.660311	0.134871	1
kdpE	1	-3.47032	-0.0223883	0.0773889	1
marA	1	-3.47032	-0.0223883	0.0773889	1
mdtA	1	-6.30153	0.660311	0.134871	1
mdtB	1	-1.70676	-0.285819	0.0356346	1
mdtC	1	-3.47032	-0.0223883	0.0773889	1
mdtF	1	-3.47032	-0.0223883	0.0773889	1
mdtG	1	-3.47032	-0.0223883	0.0773889	1
mdtH	1	-6.30153	0.660311	0.134871	1
mdtM	1	-2.14416	0.192688	0.0346771	1
mdtN	1	-2.14416	0.192688	0.0346771	1
mdtO	1	-6.30153	0.660311	0.134871	1
mdtP	1	-6.30153	0.660311	0.134871	1
msbA	1	-6.30153	0.660311	0.134871	1
pmrF	1	-3.47032	-0.0223883	0.0773889	1
tet(B)	1	-1.70676	-0.285819	0.0356346	1
vanXYG	1	-1.70676	-0.285819	0.0356346	1
yojI	1	-6.30153	0.660311	0.134871	1
ACI-1	1	-1.05636	-0.0254099	0.0237073	1
lnuC	1	-5.89112	-0.370224	0.117621	1
qacH	1	-1.05636	-0.0254099	0.0237073	1
QnrB5	1	-1.05636	-0.0254099	0.0237073	1
aad(6)	1	-3.11566	0.558798	0.0598148	1
Bifidobacteria_intrinsic_ileS_conferring_resistance_to_mupirocin	1	-1.02397	-0.000246326	0.0221329	1
CfxA6	1	2.74619	-0.0256874	-0.0630007	1
ANT(6)-Ib	1	0.588169	0.0832866	-0.0148599	1
efmA	1	0.588169	0.0832866	-0.0148599	1

## Sheet: Table S9
Supplementary Table S9: happi CARD results comparing dairy workers and community controls with inclusion of HMP.
gene	pvalue	Intercept	dairy	HMP	age	obese vs. normal	overweight vs. normal	qvalue
SAT-4	0.0227995	-14.0264	6.73058	7.37086	0.198143	-2.24157	-0.0155509	0.822531
mdtE	0.0249252	-2.04141	-2.77252	-2.33682	0.0270677	1.39336	1.96331	0.822531
emrA	0.0249252	-2.04141	-2.77252	-2.33682	0.0270677	1.39336	1.96331	0.822531
tetW	0.0736244	1.17956	2.31554	0.43367	-0.0673219	-1.42146	-0.18873	1
tet32	0.0791199	-3.24439	0.498619	0.307238	0.0674153	1.21915	0.0946455	1
CfxA3	0.219025	-11.5992	3.66703	3.6315	0.215621	1.42666	-1.96677	1
msbA	0.221317	-4.80413	-1.64084	-0.492185	0.0776098	1.83957	1.68049	1
acrE	0.221317	-4.80413	-1.64084	-0.492185	0.0776098	1.83957	1.68049	1
acrF	0.221317	-4.80413	-1.64084	-0.492185	0.0776098	1.83957	1.68049	1
cpxA	0.221317	-4.80413	-1.64084	-0.492185	0.0776098	1.83957	1.68049	1
CRP	0.221317	-4.80413	-1.64084	-0.492185	0.0776098	1.83957	1.68049	1
Escherichia_coli_acrA	0.221317	-4.80413	-1.64084	-0.492185	0.0776098	1.83957	1.68049	1
mdtP	0.221317	-4.80413	-1.64084	-0.492185	0.0776098	1.83957	1.68049	1
mdtO	0.221317	-4.80413	-1.64084	-0.492185	0.0776098	1.83957	1.68049	1
gadW	0.221317	-4.80413	-1.64084	-0.492185	0.0776098	1.83957	1.68049	1
eptA	0.221317	-4.80413	-1.64084	-0.492185	0.0776098	1.83957	1.68049	1
emrR	0.221317	-4.80413	-1.64084	-0.492185	0.0776098	1.83957	1.68049	1
Escherichia_coli_ampC	0.221317	-4.80413	-1.64084	-0.492185	0.0776098	1.83957	1.68049	1
evgA	0.268289	-3.91777	-1.56654	-0.505802	0.0735895	1.1433	1.07829	1
dfrF	0.397636	1.30961	1.22811	-0.33935	-0.0311287	0.185377	-0.281105	1
vanXYG	0.436507	0.115973	0.919808	0.741135	0.00744339	-1.67023	-0.75105	1
emrB	0.459971	-3.07545	-1.04126	-1.35276	0.0425048	2.21517	1.57412	1
lnuC	0.503632	-4.67898	-0.898519	2.20317	0.0834885	0.770482	0.690925	1
APH(2'')-Ig	0.52203	-10.3574	2.52874	2.3857	0.197694	1.16372	2.45004	1
EreD	0.551483	1.33318	-0.861624	-1.24585	-0.0365816	0.694563	0.588003	1
tetO	0.551488	0.781336	0.969424	1.5242	0.0115925	-0.875809	-1.68105	1
aad(6)	0.551842	-2.10166	0.332248	0.0645913	0.0575716	-0.552948	-0.604819	1
baeS	0.560146	1.76487	1.17245	0.948425	-0.0553777	-0.792507	-0.397659	1
Escherichia_coli_ampC1_beta-lactamase	0.560146	1.76487	1.17245	0.948425	-0.0553777	-0.792507	-0.397659	1
H-NS	0.560146	1.76487	1.17245	0.948425	-0.0553777	-0.792507	-0.397659	1
mdtA	0.560146	1.76487	1.17245	0.948425	-0.0553777	-0.792507	-0.397659	1
mdtH	0.560146	1.76487	1.17245	0.948425	-0.0553777	-0.792507	-0.397659	1
yojI	0.560146	1.76487	1.17245	0.948425	-0.0553777	-0.792507	-0.397659	1
emrK	0.563857	-3.23216	-1.59596	-0.698703	0.0582895	1.2849	1.27926	1
tet(G)	0.607949	2.59252	-1.15445	-0.537715	-0.0337697	-0.494576	-0.86414	1
tetX	0.638908	-5.38901	1.47689	2.66039	0.0983736	-0.259069	-0.257361	1
tet(40)	0.649016	-7.30324	0.75362	2.69396	0.160985	0.692541	-0.198192	1
rmtD2	0.661303	3.10502	-1.17004	-0.792529	-0.0462043	-0.475552	-0.710273	1
acrB	0.663824	0.95689	1.15864	1.10816	-0.0338214	-0.846956	-0.345548	1
mdtM	0.663824	0.95689	1.15864	1.10816	-0.0338214	-0.846956	-0.345548	1
rmtF	0.665363	0.955593	1.16842	1.10918	-0.0338519	-0.852404	-0.340967	1
emrY	0.676596	0.655975	0.85929	0.336471	0.00119979	-1.56093	-1.35164	1
CfxA5	0.687046	-0.539532	0.915612	1.33992	0.00948192	-0.364335	-0.745018	1
ErmF	0.690488	0.867989	-0.757291	-0.32823	0.0125856	-0.951845	-1.65526	1
bacA	0.719212	1.48393	0.997851	0.831485	-0.0434174	-0.876751	-0.289157	1
Escherichia_coli_ampH	0.719212	1.48393	0.997851	0.831485	-0.0434174	-0.876751	-0.289157	1
mdtC	0.719212	1.48393	0.997851	0.831485	-0.0434174	-0.876751	-0.289157	1
mdtG	0.719212	1.48393	0.997851	0.831485	-0.0434174	-0.876751	-0.289157	1
tet(W/N/W)	0.745845	-0.278819	0.630123	0.00237314	0.00205881	-0.303826	0.117696	1
mel	0.75384	-0.456457	0.38569	0.134927	-0.0144144	1.00598	0.872131	1
acrS	0.769158	1.45186	1.04149	0.310398	-0.0292079	-1.2327	-1.32167	1
mdtN	0.769158	1.45186	1.04149	0.310398	-0.0292079	-1.2327	-1.32167	1
acrD	0.769158	1.45186	1.04149	0.310398	-0.0292079	-1.2327	-1.32167	1
mdtB	0.823358	0.159415	0.836073	0.994471	-0.00688506	-0.963377	-0.113936	1
tet(B)	0.823358	0.159415	0.836073	0.994471	-0.00688506	-0.963377	-0.113936	1
CfxA2	0.884739	0.0082339	0.28865	0.0887748	-0.00190502	-1.3494	0.189789	1
CfxA4	0.91711	0.657031	-0.526927	-0.160513	-0.0235453	0.0478982	0.985515	1
marA	0.989183	2.04204	0.894374	0.0225197	-0.0396128	-1.3095	-1.30726	1
Escherichia_coli_mdfA	0.989183	2.04204	0.894374	0.0225197	-0.0396128	-1.3095	-1.30726	1
pmrF	0.989183	2.04204	0.894374	0.0225197	-0.0396128	-1.3095	-1.30726	1
mdtF	0.989183	2.04204	0.894374	0.0225197	-0.0396128	-1.3095	-1.30726	1
gadX	0.989183	2.04204	0.894374	0.0225197	-0.0396128	-1.3095	-1.30726	1
kdpE	0.989183	2.04204	0.894374	0.0225197	-0.0396128	-1.3095	-1.30726	1
baeR	0.989183	2.04204	0.894374	0.0225197	-0.0396128	-1.3095	-1.30726	1
cepA_beta-lactamase	1	0.994589	-0.264999	-1.44168	-0.0310949	0.628089	0.677569	1
CblA-1	1	2.72028	-0.299389	0.960155	-0.057518	-1.37613	-1.11325	1
Mef(En2)	1	-1.53735	0.534306	2.66956	0.0567564	-0.605316	0.534474	1
aadS	1	-4.22535	0.542326	2.1792	0.0978951	-0.408122	-0.888799	1
APH(3')-IIIa	1	-4.84288	1.78283	1.72107	0.0989759	0.217119	0.734837	1
ErmG	1	-0.536054	0.275868	0.260443	0.00755371	0.220301	-0.470079	1
Campylobacter_coli_chloramphenicol_acetyltransferase	1	-0.33945	0.0409043	-1.13943	0.00988682	0.869934	-0.303925	1
CfxA6	1	1.79616	0.27731	-2.79766	-0.0366125	0.448882	-0.428239	1
APH(6)-Id	1	1.51894	-0.216863	-0.915091	-0.012762	-0.701971	-0.803655	1
APH(3'')-Ib	1	1.51894	-0.216863	-0.915091	-0.012762	-0.701971	-0.803655	1
tetQ	1	-3.71194	0.293316	1.98432	0.0428021	2.57274	0.792541	1
sul2	1	1.64206	0.0615918	-1.80166	-0.043905	0.665642	-0.168823	1
AAC(6')-Ie-APH(2'')-Ia	1	1.28942	-0.0880938	-0.456822	0.00658732	-1.03312	-1.58968	1
vanG	1	0.365247	0.101894	-0.308949	-0.000262485	-0.444019	-0.0320459	1
vanTG	1	0.365247	0.101894	-0.308949	-0.000262485	-0.444019	-0.0320459	1
tet44	1	0.530363	-0.0272037	-0.36564	-0.00603363	-0.0153553	-0.0552943	1
Escherichia_coli_emrE	1	-0.796331	-0.200295	0.176131	0.0186616	-0.0897013	0.143649	1
tetM	1	-2.43549	0.156279	-0.982953	0.0582602	0.430357	0.330253	1
AAC(6')-Im	1	-0.169759	0.165658	0.117782	-0.000545408	0.362531	0.423832	1
APH(2'')-IIa	1	-0.169759	0.165658	0.117782	-0.000545408	0.362531	0.423832	1
ANT(6)-Ib	1	-2.94233	0.0449097	1.37211	0.0624392	0.528451	-0.150933	1
OXA-347	1	2.88325	-1.7499	-2.30531	-0.0570643	0.602352	-0.17872	1
APH(3')-Ia	1	-1.40869	0.399536	0.675129	0.0258457	0.363003	0.354917	1
sul1	1	-1.40869	0.399536	0.675129	0.0258457	0.363003	0.354917	1
catP	1	3.20282	-0.54125	-1.20443	-0.0651916	0.0678979	0.364256	1
ACI-1	1	3.6271	0.0356781	-0.900425	-0.0893011	0.161911	0.149763	1
Bifidobacterium_adolescentis_rpoB_conferring_resistance_to_rifampicin	1	2.2717	0.0620762	0.456469	-0.0549162	-0.220752	-1.06553	1
qacH	1	1.72059	0.440949	0.301807	-0.0377133	-0.389677	-0.562087	1
QnrB5	1	1.72059	0.440949	0.301807	-0.0377133	-0.389677	-0.562087	1
Bifidobacteria_intrinsic_ileS_conferring_resistance_to_mupirocin	1	1.34882	-0.201616	0.582542	-0.0265619	-1.07483	-0.541847	1
evgS	1	2.39035	0.173881	0.0201763	-0.0491476	-0.426676	-0.51026	1
ugd	1	2.39035	0.173881	0.0201763	-0.0491476	-0.426676	-0.51026	1
AAC(6')-Ii	1	-0.389597	-1.13668	0.773367	0.0093558	0.510492	-0.0456281	1
msrC	1	-0.389597	-1.13668	0.773367	0.0093558	0.510492	-0.0456281	1
efmA	1	-0.475442	-0.491948	0.769026	0.0291292	-0.361408	-0.920706	1

## Sheet: Table S10
Supplementary Table S10: Centered log-ratio transformed regressions of AMR relative abundances aggregated by antibiotic class, comparing dairy workers and community controls.
species	amr_intercept_beta	amr_intercept_se	amr_intercept_tvalue	amr_intercept_pvalues	amr_dairy_beta	amr_dairy_se	amr_dairy_tvalue	amr_dairy_pvalues	amr_age_beta	amr_age_se	amr_age_tvalue	amr_age_pvalues	amr_qvalue_dairy
fluoroquinolone	20.7695	20.8545	0.995927	0.337463	-19.1662	8.47869	-2.26052	0.0415913	-0.319035	0.371214	-0.859437	0.405669	0.479916
tetracycline	18.4944	18.8232	0.982531	0.343772	2.6833	2.69248	0.99659	0.337153	0.00868143	0.383155	0.0226578	0.982267	1
glycopeptide	8.7463	12.8099	0.682777	0.506733	-5.13943	6.54691	-0.785015	0.446515	-0.464961	0.201572	-2.30668	0.0381825	1
aminoglycoside	22.594	13.776	1.6401	0.124944	-3.11461	4.4477	-0.700275	0.496097	-0.0925266	0.277763	-0.333114	0.74436	1
sulfonamide	-21.6023	13.251	-1.63024	0.127029	1.59213	3.05902	0.520471	0.611486	0.150067	0.343006	0.437507	0.668924	1
cephamycin	31.23	24.9721	1.25059	0.233124	5.40156	11.5004	0.469683	0.646363	-0.51448	0.473508	-1.08653	0.296982	1
macrolide	-0.791683	21.656	-0.0365572	0.971393	3.97753	8.84205	0.449842	0.660234	0.245465	0.371219	0.66124	0.520006	1
cephalosporin	18.4754	20.1414	0.917288	0.375696	4.05778	10.0624	0.403262	0.693309	-0.660053	0.330977	-1.99426	0.0675308	1

[truncated: 1 more sheets: Table S11]
